# Supplementary material for: Female copulation song is modulated by seminal fluid
Source: Nat Commun. 2020 Mar 18;11:1430. doi: 10.1038/s41467-020-15260-6 (PMC7080721; doi:10.1038/s41467-020-15260-6)
Supplement: Supplementary file 7 — Source Data [file 41467_2020_15260_MOESM7_ESM.xlsx]

## Sheet: Fig 1c
Fig 1c
copulation duration [%], in 2% bins	Fly number	[0 – 2[	[2 – 4[	[4 – 6[	[6 – 8[	[8 – 10[	[10 – 12[	[12 – 14[	[14 – 16[	[16 – 18[	[18 – 20[	[20 - 22[	[22 – 24[	[24 – 26[	[26 – 28[	[28 – 30[	[30 – 32[	[32 – 34[	[34 – 36[	[36 – 38[	[38 – 40[	[40 – 42[	[42 – 44[	[44 – 46[	[46 – 48[	[48 – 50[	[50 – 52[	[52 – 54[	[54 – 56[	[56 – 58[	[58 – 60[	[60 – 62[	[62 – 64[	[64 – 66[	[66 – 68[	[68 – 70[	[70 – 72[	[72 – 74[	[74 – 76[	[76 – 78[	[78 – 80[	[80 – 82[	[82 – 84[	[84 – 86[	[86 – 88[	[88 – 90[	[90 – 92[	[92 – 94[	[94 – 96[
	1	0	0.0484848	0.0181818	0.0606061	0.0181818	0	0	0	0	0	0	0	0	0	0	0	0	0	0.0121212	0.00606061	0.0242424	0	0	0	0	0	0	0	0	0	0.2	0.0909091	0	0	0	0.0606061	0	0	0.00606061	0	0.0121212	0	0	0	0.00606061	0.0121212	0.242424	0.109091
	2	0	0	0.075	0.1	0.1	0.125	0	0	0	0.075	0.05	0	0	0	0	0	0	0	0	0	0	0	0	0	0	0	0	0	0	0	0	0	0	0	0	0	0	0	0	0	0.175	0	0	0.125	0	0	0.175	0
	3	0.0083682	0.104603	0.188285	0.1841	0.0711297	0.0292887	0.0041841	0	0	0.0041841	0	0	0	0.0292887	0.0167364	0	0.0125523	0	0	0.0251046	0.0083682	0	0	0	0.0083682	0	0.0794979	0	0.0041841	0	0.0041841	0	0	0	0.0167364	0	0	0	0.0167364	0	0	0	0.0627615	0	0	0	0.0209205	0.0125523
	4	0	0.0363196	0.123487	0.108959	0.0460048	0.0702179	0.0605327	0.0920097	0.0387409	0.0242131	0.00484262	0.0387409	0.00726392	0.0387409	0.0145278	0.0121065	0.031477	0.0387409	0.00242131	0	0	0	0	0.00726392	0	0	0	0	0	0	0	0	0	0	0	0.00968523	0.0193705	0	0	0	0	0.0169492	0.0266344	0	0.0145278	0.0726392	0	0.00968523
	5	0	0.104712	0.136126	0.120419	0.120419	0.0366492	0	0	0	0	0	0	0	0	0	0	0	0	0	0	0	0	0	0	0	0	0	0	0	0.0157068	0.0157068	0.0052356	0.0837696	0.0575916	0.0471204	0.0104712	0.0157068	0.0575916	0.0314136	0.0104712	0	0	0.0104712	0	0	0.0314136	0.0314136	0.0052356
	6	0	0.217949	0.102564	0.153846	0.128205	0	0.0128205	0	0.0512821	0	0	0	0	0.0512821	0	0	0.0769231	0.025641	0	0	0	0	0	0.0128205	0	0	0	0	0	0	0.0641026	0	0	0	0	0	0	0	0	0	0	0	0	0	0.0512821	0	0	0
	7	0	0	0.0133929	0.0580357	0.0267857	0	0	0	0	0	0	0	0.03125	0.0267857	0.00446429	0.0178571	0	0	0	0	0	0	0	0	0	0	0	0	0	0	0	0	0	0	0	0	0	0.00892857	0.0446429	0.0803571	0.03125	0.0535714	0.0401786	0.267857	0.147321	0.107143	0.0178571	0
	8	0	0.0251799	0.0467626	0.107914	0.0647482	0.0719424	0.0503597	0.0359712	0.0683453	0.0683453	0.0467626	0.0251799	0	0	0.00359712	0.0215827	0.0143885	0	0	0	0	0	0	0	0	0	0	0	0	0	0	0	0	0	0	0	0.0719424	0	0.00359712	0.0467626	0	0	0.0503597	0	0.0179856	0.0143885	0	0.107914
	9	0	0	0	0	0.172414	0	0	0.103448	0.0689655	0	0	0	0	0	0	0	0.0689655	0	0	0	0	0	0	0	0	0	0	0	0	0	0	0	0.172414	0	0	0	0	0	0	0	0	0	0	0	0	0	0	0.206897
	10	0	0.0641711	0.101604	0.122995	0.0427807	0.0320856	0.00802139	0.00534759	0	0	0.00534759	0	0.0026738	0.0026738	0.0160428	0.0106952	0.0160428	0.026738	0.00534759	0.0106952	0	0	0	0	0	0	0	0.0160428	0.0641711	0.0534759	0.00534759	0	0.0481283	0	0.0106952	0.013369	0.0320856	0.0240642	0	0	0.0882353	0.0989305	0	0	0	0	0	0
	11	0.0333333	0.0875	0.1625	0.220833	0.120833	0.0583333	0	0	0	0	0	0.0166667	0	0	0	0	0.00416667	0.00416667	0	0	0	0	0	0	0	0	0	0	0	0	0	0.116667	0.00833333	0	0	0	0.00833333	0.0625	0	0	0	0	0	0.0333333	0.00416667	0.0375	0.0166667	0.00416667
	12	0	0.0466321	0.103627	0.0777202	0.0362694	0.015544	0.0310881	0.0207254	0	0.0103627	0.0259067	0.00518135	0	0	0.0673575	0	0	0	0	0	0.0103627	0.0103627	0.0310881	0.0207254	0	0	0	0	0	0.0207254	0.0310881	0.0466321	0.0414508	0.0259067	0.0259067	0.0103627	0.0103627	0.0362694	0	0.0207254	0	0.0310881	0.0362694	0.015544	0.0362694	0	0	0
	13	0	0	0	0	0.0121951	0	0	0	0	0	0	0	0	0.0487805	0	0	0	0	0	0	0.0487805	0	0	0	0.182927	0	0	0	0	0	0.207317	0	0	0	0	0.0121951	0.0243902	0.219512	0.0609756	0	0.0609756	0	0	0	0	0.121951	0	0
	14	0.0754717	0.0943396	0.0566038	0.169811	0	0.0754717	0	0	0	0	0	0	0	0	0.0188679	0	0	0	0	0	0	0	0	0	0	0	0	0	0	0	0	0	0	0	0	0	0	0	0	0.0188679	0.0377358	0	0	0	0	0	0	0
	15	0.00724638	0.0289855	0.0652174	0.0434783	0.0144928	0.0144928	0.00724638	0.0144928	0.0362319	0	0	0.0144928	0	0	0.00724638	0.0144928	0.123188	0	0	0	0.0217391	0.00724638	0	0	0	0	0	0.0217391	0	0	0.0144928	0.0434783	0.0797101	0	0	0.0217391	0	0.0724638	0.0797101	0	0	0	0	0.0362319	0.0507246	0	0.0144928	0
	16	0.0152284	0.0761421	0.152284	0.256345	0.0482234	0.0304569	0.0761421	0.00507614	0.0152284	0.00761421	0.00253807	0.0253807	0.00507614	0	0	0.0177665	0.00761421	0.0152284	0.0279188	0.00253807	0	0	0	0	0.00253807	0	0	0.00253807	0.0101523	0	0.0101523	0.00761421	0	0.0101523	0	0	0	0	0	0	0	0	0.0609137	0.0101523	0.00253807	0.0558376	0.0228426	0
	17	0.03125	0.09375	0	0	0	0	0	0	0	0	0.03125	0	0	0	0	0	0	0	0	0	0	0	0	0	0	0.03125	0.0625	0.125	0	0	0	0	0	0	0	0	0	0	0	0	0	0.0625	0	0	0.0625	0	0	0
	18	0.11399	0.196891	0.0414508	0	0	0	0	0	0	0	0	0	0	0.0103627	0	0	0.00518135	0	0	0	0	0	0	0.0569948	0.0725389	0.0414508	0	0	0	0	0	0	0.015544	0.0207254	0	0	0.0414508	0.0932642	0.0466321	0.0207254	0	0.0310881	0	0.0829016	0.00518135	0.0103627	0.015544	0.0621762
	19	0	0	0	0.0679612	0	0.106796	0.0485437	0	0.0485437	0.0485437	0	0	0	0	0	0.300971	0.0582524	0	0	0	0	0	0	0	0	0	0	0	0	0	0	0	0	0	0.0970874	0	0.00970874	0.135922	0	0	0	0	0	0	0	0	0	0
	20	0	0.00961538	0.0817308	0.0240385	0.00961538	0.0913462	0.0432692	0.0432692	0.0528846	0.0336538	0.00961538	0	0.0336538	0.00480769	0	0	0	0	0.0192308	0.0528846	0.00480769	0.00480769	0.0144231	0.00480769	0.00480769	0.0144231	0.0144231	0.0192308	0.00480769	0	0	0	0	0.0721154	0.0288462	0.0384615	0.0288462	0.0240385	0	0.00961538	0	0	0	0	0.0240385	0.0288462	0.0336538	0.0192308
	21	0	0.030303	0	0	0	0	0	0	0	0	0	0	0	0	0	0	0	0	0.121212	0.454545	0	0	0	0	0	0	0	0	0.0909091	0	0	0	0	0	0.0606061	0.0909091	0.0909091	0	0	0	0	0	0	0	0	0	0	0
	22	0	0	0	0	0	0	0	0	0	0	0	0	0	0	0	0	0	0	0	0	0	0	0	0	0	0	0	0	0	0	0	0	0	0	0	0	0	0	0	0	0	0	0	0	0	0	0	0
	23	0	0.0714286	0.160714	0.0178571	0	0	0	0	0	0	0	0	0	0	0	0.0357143	0.0357143	0.0357143	0.0178571	0.0714286	0.107143	0	0	0	0.0357143	0	0.0714286	0.0714286	0.0357143	0	0	0	0	0	0	0	0	0	0	0	0	0	0	0.142857	0	0	0	0
	24	0	0.0222222	0.0166667	0.105556	0.122222	0.0833333	0.05	0.122222	0.0666667	0.0555556	0.0388889	0.0555556	0.0555556	0.0277778	0.0111111	0	0.0555556	0	0	0	0.0166667	0.00555556	0	0	0	0	0	0	0	0	0	0	0	0	0	0.0166667	0	0	0	0	0	0	0	0	0	0	0	0
	25	0	0	0	0	0	0.481481	0.0740741	0	0.037037	0	0.111111	0.0740741	0	0.0740741	0.0740741	0	0	0	0	0	0	0	0	0	0	0	0	0	0	0	0	0	0	0	0	0	0	0	0	0	0	0	0.037037	0.037037	0	0	0	0
	26	0	0.0361446	0.373494	0.0120482	0	0	0	0	0	0	0	0	0	0	0	0	0	0	0	0	0	0	0	0	0	0	0	0	0	0	0	0.0963855	0	0.0361446	0	0.0963855	0.0120482	0.168675	0	0	0	0	0	0	0	0	0	0
	27	0.00689655	0.0448276	0.0413793	0.0344828	0.0275862	0.0586207	0.0172414	0.00344828	0.0931034	0.0862069	0.0413793	0.237931	0.0655172	0.037931	0.0206897	0.0551724	0.0275862	0.0241379	0.00344828	0.0103448	0.00689655	0	0	0	0	0	0	0	0	0	0	0	0	0	0	0	0	0	0	0	0.0137931	0.00689655	0.00689655	0	0	0	0	0
	28	0	0	0	0	0	0	0	0	0	0	0	0	0	0	0	0	0	0	0	0	0	0	0	0	0	0	0	0	0	0	0	0	0.121212	0	0	0	0.151515	0	0	0	0	0.30303	0	0	0	0	0	0
	29	0	0.0227273	0.0113636	0	0	0	0	0	0	0	0.0113636	0	0.0227273	0.170455	0.0909091	0.215909	0	0	0	0	0	0	0	0	0.0227273	0	0.0454545	0.0113636	0.0113636	0	0.136364	0.0113636	0	0	0.0113636	0	0	0	0	0	0.0113636	0	0	0	0	0	0.0113636	0
	30	0	0	0	0	0	0	0	0	0	0	0	0	0	0	0	0	0	0	0	0	0	0	0	0	0	0	0	0	0	0	0	0	0	0.0322581	0.0322581	0	0.16129	0	0.16129	0	0	0	0.0967742	0	0	0	0	0.322581
	31	0	0	0.111111	0	0.222222	0	0	0	0	0	0	0	0	0	0	0	0	0	0	0	0	0	0	0	0	0	0	0	0	0	0	0	0	0	0	0	0	0	0.37037	0.222222	0	0	0	0	0	0	0	0
	32	0	0.283582	0.246269	0.141791	0	0	0	0	0	0	0	0	0	0	0	0	0	0	0	0	0	0.0522388	0	0	0	0	0.0149254	0.0373134	0.0223881	0.00746269	0.00746269	0	0.0149254	0	0.0223881	0	0	0.0522388	0.0373134	0	0	0	0.0447761	0	0	0	0	0
	33	0	0.197368	0.328947	0.0263158	0	0.0657895	0	0	0	0	0	0	0	0	0	0	0	0	0	0	0	0	0	0	0	0	0	0	0	0	0	0.0263158	0.0526316	0	0	0.0526316	0	0	0	0	0	0.0263158	0	0.0394737	0	0.0263158	0	0
	34	0.057971	0.0797101	0	0.0724638	0.0507246	0	0.0144928	0	0	0.0144928	0	0.0724638	0.057971	0.0434783	0.0724638	0.0289855	0.0217391	0.0289855	0.0507246	0.115942	0.181159	0.0144928	0.0144928	0	0	0	0	0	0	0	0	0	0	0	0	0	0	0	0	0	0	0	0	0	0	0	0.00724638	0
	35	0	0	0.315789	0.105263	0	0	0	0	0	0	0	0	0	0	0	0	0	0	0	0.0526316	0	0	0.236842	0	0	0	0	0	0	0	0	0	0.131579	0	0	0	0	0	0	0	0	0	0	0	0	0	0	0
	36	0.107143	0.214286	0.202381	0.0654762	0.0595238	0.0297619	0.0119048	0.0238095	0.0178571	0	0.0238095	0.0297619	0.0178571	0.0297619	0.00595238	0.0119048	0	0	0	0	0.0535714	0	0	0	0	0	0	0	0	0	0	0	0	0	0	0	0	0	0	0	0	0	0	0	0	0	0.00595238	0.0297619
	37	0	0.162162	0.5	0	0.0945946	0	0	0	0.0135135	0	0	0	0	0	0	0	0	0	0	0	0	0	0	0	0	0.0135135	0	0	0	0	0	0	0	0	0	0	0	0	0	0	0	0	0.0405405	0	0	0	0	0
	38	0	0.0310078	0.0310078	0.0697674	0.0155039	0	0.0310078	0	0	0	0	0	0	0	0	0	0	0	0	0	0	0	0	0	0	0	0	0	0	0	0	0	0	0.0620155	0.0620155	0.0387597	0.0310078	0	0	0.0465116	0	0.0387597	0.00775194	0.0620155	0.0232558	0.0155039	0.0465116	0
	39	0.00228833	0.167048	0.180778	0.00686499	0	0.0434783	0.0160183	0.020595	0	0	0	0	0	0.0320366	0.00686499	0.0961098	0.0320366	0	0.00228833	0.0343249	0.00686499	0	0.0183066	0	0.0251716	0.00686499	0.0114416	0	0	0.00915332	0.01373	0.02746	0.0183066	0.0389016	0.00457666	0.0411899	0.0366133	0	0	0.00228833	0.0663616	0	0	0	0	0	0	0
	40	0	0.0333333	0.35	0.0666667	0.133333	0.0166667	0	0	0	0	0	0	0	0	0.0166667	0.0166667	0	0.0166667	0	0.133333	0.0333333	0	0	0	0	0	0	0	0.0666667	0	0	0	0	0.0166667	0	0	0	0	0	0	0	0	0	0.0333333	0.0166667	0	0	0
	41	0	0	0.222222	0	0	0	0	0	0	0	0	0	0	0	0	0	0	0	0	0	0	0.0555556	0.0555556	0.0555556	0	0	0	0	0	0	0	0	0	0	0	0	0	0	0	0	0.0555556	0	0	0	0	0	0	0.111111
	42	0	0.0566038	0.0283019	0.00943396	0.0188679	0	0	0	0	0	0	0	0	0	0	0	0	0	0	0	0	0	0	0	0	0.0188679	0	0.0377358	0.113208	0.0660377	0	0	0	0	0.198113	0.0377358	0	0	0.0566038	0	0	0.0943396	0.141509	0	0	0.0188679	0.0566038	0.0283019
	43	0	0	0.0454545	0	0	0	0	0	0	0	0	0	0	0.0454545	0	0.0454545	0	0	0	0.0909091	0	0.0454545	0	0	0	0	0	0.0454545	0	0.0454545	0	0	0	0	0	0.181818	0	0	0	0	0	0	0	0	0	0	0	0
	44	0	0.056338	0.0234742	0.0610329	0.0234742	0	0	0.0892019	0	0.0140845	0.056338	0	0	0.00938967	0.00938967	0.0657277	0.056338	0	0	0	0	0	0	0.0375587	0.0657277	0	0	0	0.0938967	0	0	0.122066	0.0751174	0.0892019	0.00938967	0.00938967	0	0	0	0	0	0	0	0	0	0	0	0
	45	0	0	0.111111	0	0	0	0.222222	0	0	0	0	0	0	0	0	0	0	0	0	0	0	0	0	0	0	0.111111	0	0	0.333333	0	0	0	0	0	0	0	0	0.111111	0	0	0	0	0	0	0	0	0	0.111111
	46	0	0.0434783	0.00724638	0	0.0652174	0.0253623	0.0362319	0.00724638	0.0108696	0.0217391	0.0181159	0	0	0	0	0.0217391	0.00724638	0	0	0	0.00724638	0.134058	0.0289855	0.0507246	0.0217391	0	0	0.0652174	0.00724638	0	0	0.0108696	0.0615942	0.00724638	0.0108696	0	0.0869565	0.0217391	0	0.0978261	0	0	0.00724638	0	0	0	0	0.0942029
	47	0	0	0.25	0.375	0.25	0	0	0	0	0	0	0	0	0	0	0	0	0	0	0	0	0	0	0	0	0	0	0	0	0	0	0	0	0	0	0	0	0	0	0	0	0	0.125	0	0	0	0	0
	48	0	0.134615	0.0769231	0.153846	0.269231	0.0384615	0.153846	0.0769231	0	0.0576923	0	0	0	0	0	0	0	0	0	0	0	0	0	0	0	0	0	0	0	0	0	0	0	0	0	0	0	0	0	0	0	0	0	0	0	0	0	0
	49	0	0.025641	0.0320513	0	0.00641026	0	0	0	0	0	0	0	0	0	0	0.0192308	0.0128205	0.0192308	0.0128205	0	0	0	0	0	0	0	0	0.0320513	0.0641026	0	0	0	0.0705128	0.0448718	0	0	0	0.0192308	0	0.173077	0	0	0	0	0	0	0.0576923	0.0961538
	50	0	0	0	0.3	0	0	0	0	0.1	0	0.2	0	0	0	0	0	0	0	0.2	0	0	0	0	0	0	0	0	0	0	0.1	0.1	0	0	0	0	0	0	0	0	0	0	0	0	0	0	0	0	0
	51	0	0	0	0	0	0	0	0	0	0	0	0	0	0	0	0	0	0.125	0.375	0	0	0	0	0	0	0	0	0	0.125	0.125	0	0	0	0	0.125	0	0	0	0	0	0	0	0	0	0	0.125	0	0
	52	0	0	0.0208333	0.0104167	0	0	0	0	0	0	0	0	0	0	0	0	0	0	0	0	0	0.0625	0.0625	0.09375	0.21875	0.09375	0.09375	0.0416667	0.208333	0	0	0.09375	0	0	0	0	0	0	0	0	0	0	0	0	0	0	0	0
	53	0	0.0163934	0.0245902	0.0983607	0	0	0	0.0901639	0.0491803	0.0901639	0.00819672	0	0.057377	0.0245902	0.0409836	0	0.00819672	0.0327869	0.0163934	0.0245902	0.0409836	0.00819672	0	0	0	0	0	0	0	0	0	0	0.00819672	0	0	0	0.0163934	0.0819672	0.0901639	0.0327869	0.0491803	0	0.0245902	0.057377	0	0	0	0
	54	0.00961538	0.163462	0.099359	0.0448718	0	0	0	0.00641026	0.0128205	0.025641	0.00320513	0.121795	0.0480769	0.108974	0.0833333	0.0641026	0	0	0.00641026	0.025641	0	0.025641	0.00961538	0.0512821	0.00641026	0	0	0	0.00320513	0.0224359	0.00961538	0	0	0	0	0	0	0	0	0	0	0	0	0	0	0	0	0
	55	0.0357782	0.0500894	0.00178891	0.00715564	0.0143113	0.00178891	0	0.0322004	0.0375671	0.00357782	0	0.0107335	0.0286225	0.0143113	0.0429338	0.0304114	0.0232558	0	0.00178891	0	0.00178891	0.00178891	0	0.0822898	0.132379	0.00357782	0	0.148479	0.0178891	0.0679785	0.00715564	0	0.0572451	0.00894454	0	0	0.00715564	0	0	0	0	0	0	0	0	0.0339893	0	0
	56	0.0276923	0.0984615	0.135385	0.0953846	0.04	0.04	0	0.00923077	0	0	0	0	0.0276923	0.00923077	0.0246154	0.0123077	0.0461538	0.0246154	0	0.00615385	0	0	0.0215385	0	0	0	0	0.12	0.0461538	0.0184615	0	0	0.00307692	0	0	0	0	0	0.00923077	0	0.0123077	0.00923077	0.0184615	0.0461538	0.00307692	0.0246154	0	0.0461538
	57	0	0	0	0.0465116	0.0930233	0	0.116279	0.0465116	0	0	0	0	0	0	0	0	0	0.0232558	0	0.232558	0.116279	0	0	0	0.0697674	0	0.0697674	0.0232558	0	0	0	0	0	0	0.0930233	0	0	0	0	0.0232558	0	0	0	0	0	0	0	0
	58	0.0491803	0.0229508	0.0327869	0.0655738	0.0327869	0.0721311	0.0295082	0.0262295	0.052459	0.0360656	0.0196721	0.042623	0.0459016	0.0131148	0.0196721	0.0327869	0.0393443	0.0459016	0.0163934	0.00655738	0	0	0.0163934	0	0.0131148	0.00983607	0.0721311	0	0	0	0	0	0	0.00983607	0	0.0295082	0.0131148	0.00655738	0.0655738	0	0	0.0459016	0	0.00655738	0	0	0	0
	59	0	0.0210843	0.0813253	0.00903614	0.0210843	0.0120482	0.0451807	0.0060241	0.0240964	0.00903614	0.0210843	0.0060241	0.00903614	0.0060241	0.0240964	0.0331325	0.0150602	0.0120482	0	0	0	0	0.0662651	0.0060241	0	0.225904	0	0.0481928	0.0150602	0	0.0180723	0.0120482	0	0	0.0301205	0.0301205	0	0	0.0813253	0	0	0	0	0	0.00903614	0.0722892	0	0
	60	0.0152672	0.0763359	0.21374	0.00763359	0.198473	0.0305344	0.0687023	0	0	0.00763359	0	0	0	0	0.0152672	0.0381679	0	0.0763359	0.0839695	0	0	0	0	0	0	0	0	0	0	0	0	0	0	0	0	0	0	0.0534351	0	0	0	0	0	0	0.0305344	0	0	0
	61	0	0.202381	0.27381	0.130952	0.0833333	0.0357143	0	0.0595238	0	0	0	0	0	0	0	0	0	0	0	0	0	0	0	0	0	0	0	0.0714286	0.0714286	0	0	0.0238095	0.0119048	0	0	0	0	0	0.0357143	0	0	0	0	0	0	0	0	0
	62	0	0	0	0	0	0	0	0	0	0	0	0	0	0	0	0	0	0	0	0	0	0	0	0	0	0	0	0	0	0	0	0	0	0	0	0	0	0	0	0	0	0	0	0	0	0	0	0
	63	0.0138889	0.0555556	0.0694444	0	0.0138889	0	0	0	0	0	0.0277778	0	0	0	0	0.0138889	0	0	0	0	0	0	0	0	0.0138889	0.0277778	0	0	0	0	0.125	0.0416667	0	0	0.0138889	0	0	0	0.0694444	0	0.0277778	0	0.0138889	0	0	0	0.0833333	0.25
	64	0	0	0.0410959	0	0	0	0	0.0410959	0	0	0	0.0136986	0	0	0.0410959	0	0.0410959	0	0.0136986	0	0	0	0	0	0	0	0	0.0136986	0	0.0547945	0.438356	0	0.0410959	0	0.0547945	0.136986	0.0136986	0	0	0	0	0	0.0273973	0	0	0	0	0
	65	0	0	0	0	0	0	0	0	0	0	0	0	0	0	0	0	0	0	0	0	0	0	0	0	0	0	0	0	0	0	0	0	0.166667	0	0	0	0.333333	0	0	0	0	0	0	0	0	0.0555556	0	0
	66	0	0.00757576	0	0.0151515	0.030303	0	0.0909091	0.0606061	0.00757576	0	0.0454545	0	0.0454545	0.0606061	0.0681818	0.0606061	0.151515	0.0681818	0.0606061	0.0151515	0	0	0	0	0	0	0	0	0	0	0	0	0	0	0	0	0	0	0.0909091	0	0	0	0	0	0.0681818	0.0227273	0	0
	67	0.0247253	0.0879121	0.0961538	0.0659341	0.0521978	0.0384615	0.0796703	0.021978	0.0164835	0.0192308	0.0137363	0.0164835	0.00824176	0.0137363	0.0357143	0.0164835	0.0137363	0.0137363	0.0192308	0.010989	0.00824176	0	0	0	0	0	0	0	0	0	0.0357143	0.0247253	0.0164835	0	0.010989	0.0357143	0.0192308	0	0	0	0	0.0137363	0.0164835	0	0.010989	0	0	0.0604396
	68	0	0.222222	0.135802	0.283951	0	0	0.037037	0.0246914	0	0.111111	0.0493827	0.0123457	0	0	0.037037	0	0	0	0	0	0	0	0	0	0	0	0	0	0	0	0	0	0	0	0	0	0	0	0	0	0	0	0	0	0	0	0	0
	69	0	0	0	0	0.0606061	0.0606061	0	0	0	0	0	0	0	0	0	0	0	0	0	0	0	0	0	0	0	0	0	0	0	0	0	0	0	0	0.106061	0	0.0454545	0.0606061	0	0	0.0909091	0	0.30303	0	0.0757576	0.030303	0.121212	0.0151515
	70	0	0	0	0	0	0	0	0.0526316	0	0	0	0	0	0	0	0.105263	0.0789474	0	0	0.0263158	0	0	0.184211	0	0	0	0	0	0	0	0	0	0.105263	0.131579	0.0526316	0.105263	0.0789474	0.0789474	0	0	0	0	0	0	0	0	0	0
	71	0	0	0	0.0612245	0	0.0204082	0	0	0	0.0408163	0.0408163	0	0.0204082	0	0	0	0.0204082	0	0.0408163	0	0	0	0.0408163	0.102041	0.163265	0.0816327	0.122449	0	0.0204082	0.0612245	0.0204082	0	0.0204082	0	0.0204082	0	0	0.0204082	0	0	0	0.0204082	0	0	0	0	0	0
	72	0	0.411765	0.117647	0	0	0	0	0	0	0	0	0	0	0	0	0	0	0	0	0	0	0	0	0	0	0	0	0	0	0	0	0	0	0	0	0	0	0	0	0	0	0	0	0	0.470588	0	0	0
	73	0	0.0333333	0.14	0.0733333	0.0866667	0	0.0533333	0.00666667	0.00666667	0	0	0	0.00666667	0.0133333	0.00666667	0.00666667	0	0.02	0.04	0.04	0	0	0	0	0	0.0266667	0.0266667	0	0	0.00666667	0.0266667	0	0.04	0.00666667	0	0	0	0	0	0	0	0.04	0.0266667	0	0	0.0266667	0	0.1
	74	0.0535714	0.0739796	0.0510204	0.0114796	0.00382653	0.0191327	0.0165816	0.00765306	0.00892857	0.00127551	0.0369898	0.00765306	0.00637755	0.00637755	0.00255102	0.00127551	0.00127551	0	0.00382653	0	0	0	0.0548469	0.0459184	0.059949	0.0395408	0	0.0306122	0.00892857	0	0.0357143	0.0471939	0	0	0	0	0.0178571	0.0318878	0.0165816	0	0.00255102	0.00637755	0.0522959	0.0102041	0.0242347	0.0216837	0.0242347	0.0497449
	75	0	0	0	0	0	0	0	0	0	0	0	0	0	0	0	0	0	0	0	0	0	0	0	0	0	0	0	0	0	0	0	0	0	0	0	0	0	0	0	0	0	0	0	0	0	0	0	0
	76	0	0	0	0	0	0	0	0	0	0	0	0	0	0	0	0	0	0	0	0	0.0344828	0.224138	0	0.0689655	0	0.12069	0	0	0	0	0	0	0	0	0.0344828	0	0	0.0344828	0	0	0	0	0	0.0689655	0	0	0	0
	77	0	0.0576923	0.115385	0.0384615	0.0384615	0.0192308	0	0	0	0.0192308	0	0	0	0	0	0.0961538	0	0	0	0	0	0.0192308	0.211538	0.0576923	0.0576923	0	0.153846	0.0384615	0	0.0192308	0.0384615	0	0.0192308	0	0	0	0	0	0	0	0	0	0	0	0	0	0	0
	78	0	0	0.166667	0	0	0	0	0	0	0	0	0	0	0	0.277778	0.0555556	0	0	0	0.0555556	0.166667	0	0	0	0	0	0	0	0.277778	0	0	0	0	0	0	0	0	0	0	0	0	0	0	0	0	0	0	0
	79	0	0	0.0118343	0	0	0.0236686	0.0295858	0	0.0177515	0	0	0.035503	0.0118343	0.00591716	0.0710059	0.0118343	0.0118343	0.035503	0	0	0	0	0	0	0.313609	0.142012	0.00591716	0.0177515	0.0532544	0.0118343	0	0	0.0532544	0	0	0	0	0	0.00591716	0	0	0	0	0	0	0	0	0
	80	0.108108	0.108108	0.148649	0.027027	0.0540541	0	0	0	0	0	0	0	0	0	0	0	0	0	0	0	0	0	0	0	0	0	0	0	0	0	0	0	0.0135135	0	0	0	0	0	0.027027	0.0405405	0	0	0	0	0	0	0	0.135135
	81	0	0.0534759	0	0.0106952	0.0106952	0	0	0	0	0.0213904	0.0320856	0.0374332	0.0213904	0.00534759	0.0160428	0.0909091	0.219251	0.192513	0.0160428	0	0	0	0	0	0	0	0	0.0106952	0.0427807	0	0.0106952	0.0106952	0	0	0	0.0106952	0.0160428	0.0588235	0	0	0	0	0	0	0	0	0	0
	82	0	0	0	0	0.0126582	0.0632911	0.0379747	0.0253165	0	0	0	0.0126582	0	0	0	0	0	0	0	0	0	0	0	0.0126582	0.101266	0.0126582	0	0	0	0	0	0.0632911	0	0	0	0.240506	0.139241	0.0506329	0	0	0	0	0	0	0	0.0253165	0	0
	83	0	0	0.09375	0.21875	0	0	0	0	0	0	0	0	0	0	0	0	0	0	0	0	0	0	0.09375	0	0	0.28125	0	0	0	0	0	0	0	0	0	0	0	0	0	0.03125	0	0	0	0	0	0	0	0
	84	0	0.0836431	0.269517	0.0446097	0	0.0167286	0	0	0.0223048	0.027881	0.0390335	0.00557621	0	0	0.0408922	0.00743494	0.00185874	0	0	0	0.0204461	0.0260223	0.0855019	0.0464684	0.0111524	0.035316	0	0	0	0.0576208	0.0130112	0	0.00743494	0.00557621	0	0	0	0.0334572	0	0.0334572	0.00929368	0	0	0	0.0241636	0.00557621	0	0
	85	0.1875	0.46875	0	0.1875	0.09375	0	0	0	0	0	0.03125	0	0	0	0	0	0	0	0	0	0	0	0	0	0	0	0	0	0	0	0	0.03125	0	0	0	0	0	0	0	0	0	0	0	0	0	0	0	0
	86	0	0	0.0819672	0.0655738	0.0655738	0	0	0	0.0327869	0	0	0.0327869	0	0	0	0.0655738	0	0	0	0	0	0	0.0491803	0	0.0327869	0	0	0.0327869	0.180328	0	0	0	0	0	0	0	0	0.0491803	0	0	0	0.0819672	0.0163934	0.0327869	0.0819672	0	0	0
	87	0.00425532	0.0340426	0.0404255	0.0680851	0.0297872	0.0702128	0.0446809	0.00212766	0.0234043	0.00212766	0	0.00851064	0	0	0.0446809	0.155319	0.0382979	0.00212766	0.0957447	0.125532	0.0702128	0	0	0	0	0	0	0	0	0.0191489	0	0	0	0	0	0	0.0255319	0.0148936	0	0	0	0.0148936	0	0	0.0170213	0	0	0.0170213
	88	0.24359	0.294872	0.141026	0.0128205	0.0128205	0	0	0	0	0	0.0384615	0	0	0.0384615	0.0384615	0.128205	0	0	0	0	0	0	0	0	0	0	0	0	0	0	0	0	0	0	0	0	0	0	0	0	0	0	0	0	0	0.0512821	0	0
	89	0.00813008	0.0914634	0.118902	0.074187	0.0569106	0.0345528	0.00813008	0.0142276	0.0152439	0.0162602	0.0182927	0.0111789	0.0152439	0.0264228	0.0843496	0.0589431	0.0223577	0.023374	0.0335366	0.00203252	0	0	0	0	0	0	0	0	0	0	0	0	0	0	0	0	0.00914634	0.0731707	0	0.050813	0.0254065	0	0	0.023374	0	0	0.00304878	0.0365854
	90	0.00950119	0.087886	0	0	0	0	0	0	0	0	0	0	0	0	0	0	0	0	0	0	0	0	0	0	0	0.0213777	0.00712589	0.0783848	0.0855107	0.0213777	0.04038	0.0498812	0.0023753	0.0546318	0	0.0213777	0.0451306	0.0118765	0.0427553	0.0712589	0	0.0570071	0.0213777	0.0760095	0.0380048	0.0546318	0.04038	0.0332542
	91	0	0.0263158	0	0	0	0	0	0	0	0	0	0	0	0.0175439	0.00877193	0.0175439	0	0	0.0263158	0.0175439	0	0	0.0263158	0	0	0	0	0	0	0.0350877	0.0526316	0	0.0175439	0	0	0.0701754	0.0526316	0.0263158	0.00877193	0	0.0263158	0.0526316	0.0350877	0.0350877	0.0175439	0.0175439	0	0.0175439
	92	0	0.0821918	0.136986	0.0273973	0.0342466	0.0205479	0.0753425	0.0273973	0.0342466	0.0684932	0.0479452	0	0	0.0547945	0	0	0.0205479	0.0958904	0	0	0	0	0	0	0	0	0	0	0	0	0	0	0.10274	0	0	0	0	0	0.0616438	0	0	0	0	0	0	0	0	0.0684932
[truncated: 2 more columns]

## Sheet: Fig 1d
Fig 1d
	Female IPI [s]	[0 – 20[	[20 - 40[	[40 – 60[	[60 – 80[	[80 – 100[	[100 – 120[	[120 – 140[	[140 – 160[	[160 – 180[	[180 – 200[	[200 – 220[	[220 – 240[	[240 – 260[	[260 – 280[	[280 – 300[	[300 – 320[	[320 – 340[	[340 – 360[	[360 – 380[	[380 – 400[	[400 – 420[	[420 – 440[	[440 – 460[	[460 – 480[	[480 – 500[	[500 – 520[	[520 – 540[	[540 – 560[	[560 – 580[	[580 – 600[	[600 – 620[	[620 – 640[	[640 – 660[	[660 – 680[	[680 – 700[	[700 – 720[	[720 – 740[	[740 – 760[	[760 – 780[	[780 – 800[	[800 – 820[	[820 – 840[	[840 – 860[	[860 – 880[	[880 – 900[	[900 – 920[	[920 – 940[	[940 – 960[
	cumulative distribution	0	0.0818842	0.179397	0.236628	0.290337	0.343385	0.38873	0.428571	0.457187	0.482721	0.503192	0.51838	0.532908	0.540392	0.548316	0.55514	0.561303	0.567246	0.57451	0.578032	0.581554	0.585076	0.587937	0.59256	0.596522	0.599604	0.602025	0.604887	0.607088	0.609729	0.61171	0.613031	0.616993	0.620515	0.621836	0.623597	0.626018	0.628439	0.62998	0.632181	0.633942	0.635483	0.636804	0.638125	0.640106	0.642747	0.646269	0.64869
[truncated: 2 more columns]

## Sheet: Fig 1e
Fig 1e	Median IPI [ms]
	males				females
	mel	sim	mau	sec	mel	sim	mau	sec	interspec
	34.8	48.9	49	69.8	128.6	122.05	93.75	55.7	118.15
	34.5	41.15	42.85	77.35	123.55	106.6	164.1	52.15	131
	34.6	50.85	31.8	78.2	97.55	100.65	50.6	59.2	128.2
	38.9	45.95	35	68.7	93.35	80.5	34.7	34.6	67.2
	34.75	48	38.9	74	86.6	161.6	114.8	38.15	94.5
	34.2	45.8	36.15	68.4	113	102.4	94.9	50.8	121.7
	35	46.3	36.7	69.1	100.05	127.1	67.8	38.3	110.5
	36.9	51.45	54.7	72.6	84.95	102.95	104.7	47.05	65.2
	35.7	50.3	33.25	73	107.8	83.1	115.3	40.6	191.2
	35.7	46.85	34.8	72.7	83.35	105.4	64.8	34.8	116.9
	34.7	46.35	44.3	74.6	94.45	64.45	110.05	38.9	132.2
	33.9	50	38.1	75.55	121.7	189.75	36.8	36.8	89.6
	34.7	55.6	43.3	84.1	56.9	146.05	35.9	39.6
	35.9	42.3	39.7	75.9	122.75	98.6	90.1	133.5
	36.2	52	48	73.3	160.1	152.3	74.95	111.25
	35.2	46.3	42.45	74.85	120.4	107.95		36.2
	34.4	46	33.05	68	132.3	112.85		44.7
	35.4	52.9	36.25	72.5	67.6	95.7		37.7
	33.8	45.7	40.8	80	86.3	154.4		101.8
	36.5	44.9	37.1	69.05	65.7			63
	34	53.8	38.6	71.75	82.1			46.8
	33.6	50.7	46.9	71.7	94.5			56.1
	35.3	46.1	39.2	78.1	98.7			39.6
	33.4	52.65	39.7	68.8	138.9			66.75
	33.15	54.1	48.8	79.3	102.5			44.7
	33.4	49.3	51.4	73.2	64.9			56.9
	36.9	50.55	40.6		45.75			56.6
	36.7	50.05	37.15		139.35			48.2
	35.6	46.1	44.1		104.7			33.85
			45		133.1			54.5
			34.4		86.3			51.35
			45.1		99.45			44.65
			38.15		97.5			40.2
			35.1		76.7			77.8
			39.55		78.6			71.3
			39.1		129			46.9
					106.1			58.2
					70			49.6
					103			39.95
					110.95			36.3
					135.5			67.3
					96
					63.9

## Sheet: Fig 1f
Fig 1f	Median pulse frequency [Hz]
	males				females
	mel	sim	mau	sec	mel	sim	mau	sec	interspec
	248	453	588	164	321.5	298	401.5	263.16	407
	233	411	632	157	341	373	413	312.5	379.5
	233	411.5	505	172	344.5	340	561	303.03	376.5
	263	454	465	199.5	367	506	370	416.67	406
	343	440	565	184	379	341	362.5	312.5	391
	278.5	401	399	201	289	405.5	561	277.78	456.5
	246	408	447.5	193	322	358	283	333.33	392
	220	467	497	176	366	356.5	427	303.03	409.5
	281	480	598	179.5	336	350	522	307.69	366
	253	434	474	188.5	349.5	441.5	258	370.37	312
	247	340	655.5	167	370	380	356	312.5	422.5
	248	448.5	533	159	379	398	191	344.83	392
	303	471.5	610	172	340.5	391	279.5	350.88	379
	269	404	546	181	297	335	346	277.78	405.5
	277	484.5	564	154	338	383	537.5	250	289
	271	450	544.5	170.5	359	367	306	322.58
	270	481.5	410	169	360.5	371.5	416.5	253.16
	291	457.5	581.5	172	301.5	336	250	327.87
	235	473	522	160	372	404		392.31
	272	389	458.5	173.5	382	404		333.33
	281	407	547	160.5	385	337		279.74
	245.5	467	543	185	449.5	346.5		248.45
	213	424.5	583	149	350			254.79
	261	453	558	162	321			188.68
	266	440	581	142	342			281.69
	209	346.5	580	187	356.5			294.12
	216.5	501	401.5		377			256.41
	242	437	558		330			303.31
	205	436	598		409			344.83
			530		309			238.1
			466.5		364.5			307.69
			585.5		285			322.58
			502		505.5			322.58
			428		291			270.27
			492.5		289.5			333.33
			284		328.5			298.51
					358.5			285.71
					360			289.91
					336.5			312.5
					398			285.71
					291.5			222.22
					356
					327
					316

## Sheet: Fig 1g
Fig 1g	Mean cycles per pulse
	males				females
	mel	sim	mau	sec	mel	sim	mau	sec	interspec
	1.4519	1.0704	1.1765	1.69863	5.2	5.8	3.5	7.9427	4.8571
	1.2749	1.2941	1.5952	1.54967	4.0506	5.6984	5.3636	5.065	5.7115
	1.3592	1.2917	1.2618	1.72193	5.8379	4.9773	4	9.5548	5.8056
	1.4211	1.3314	1.3951	1.61667	5	4.5455	4.8462	5	8.8772
	1.2417	1.1729	1.3242	1.78947	5.6301	5.8929	3.8333	10.388	4.7812
	1.3922	1.1312	1.1238	1.60976	4.2838	5.5	2.6154	58.207	5.6
	1.4058	1.2143	1.1449	1.53069	5.5179	4.8276	4.5287	10.58	5.6688
	1.4118	1.1178	1.2804	1.75942	5.0881	4.3889	4.3333	18.102	5.5962
	1.4375	1.3102	1.0435	1.64675	4.4884	4.7826	5	17.955	8.2857
	1.3514	1.0745	1.2807	1.73276	5.1111	6.4	7.5	9.12	2
	1.1403	1.3944	1.3077	1.35573	5.0909	5.75	3.4615	9.0612	6.9062
	1.2629	1.2838	1.1383	1.5858	5.2941	4.625	3.7273	7.5686	6.2333
	1.4542	1.2457	1.375	1.75248	4.7834		6.5	6.6198	6.6667
	1.2977	1.2025	1.1915	1.98182	3.6475	7.75	3.7222	9.2683	7.2857
	1.3046	1.2698	1	1.38338	4.6667	3.7222	3	6.48	4.4891
	1.3085	1.1894	1.1667	1.55435	3.9535	8	4.4615	6
	1.2874	1.2797	1.0909	1.8244	4.8333	3.5	4	7.6905
	1.2747	1.4195	1.3804	1.95946	4.1093	5.6316	8	4.2759
	1.5318	1.2628	1.2051	1.92899	4.5167	4.8868		3.4
	1.6454	1.2812	1.087	2.09052	5.8556	3		6.4
	1.5315	1.2038	1.4792	1.90645	6.5556	6.7273		18.879
	1.3816	1.212	1.0833	2.20561	5.5	5.125		13.181
	1.3898	1.2537	1.3662	1.62857	5.3957	4.4545		8.1328
	1.5143	1.2087	1.1667	1.67086	4.4825			16.783
	1.2244	1.2842	1.0989	2.10526	4.8879			8.4774
	1.5504	1.4815	1.375	1.96552	4.9087			16.967
	1.4459	1.4706	1		2.6438			8.8473
	1.2661	1.1913	1.5105		5.1167			8.0435
	1.0737	1.2627	1.2727		4.2245			4.8519
			1.0714		3.3115			15.599
			1		5.4062			12.196
			1.1875		4.037			7.8706
			1.473		5.7333			5.7136
			1.2595		4.4848			14.047
			1.2		3.9444			10.48
			1.1163		4.9615			11.8
					7.0526			18.32
					5.303			13.459
					5.0455			6.7885
					6.2			7.5954
					3.7024			24.832
					4.7895
					5.9545
					4.3938

## Sheet: Supplementary Fig 1b
Supplementary Fig 1b
	copulation duration [%]	IPI [ms] (NaN for single pulses spaced wider than 200 ms from the next pulse)	Frequency [Hz]	CPP
	0.264808	NaN	344	14
	0.502981	NaN	452	4
	0.661234	45.8	373	3
	0.666025	61.9	283	2
	0.6725	NaN	459	4
	0.986966	82.8	271	5
	0.993737	NaN	327	3
	1.12132	NaN	729	5
	1.12819	73.1	595	3
	1.13584	169.5	316	4
	1.15357	189.8	364	6
	1.16414	NaN	189	2
	1.17342	NaN	337	5
	1.18716	NaN	228	4
	1.21153	NaN	710	3
	1.23793	175.8	308	3
	1.25299	NaN	343	3
	1.29186	NaN	456	5
	1.2971	NaN	301	4
	1.51404	NaN	407	3
	1.52239	NaN	549	2
	1.53885	NaN	425	12
	1.54688	77.1	423	3
	1.54989	94.3	383	8
	1.55358	96.2	392	8
	1.55511	94.2	347	2
	1.55734	NaN	404	11
	1.56366	79.3	345	5
	1.57085	NaN	343	4
	1.58022	83	395	2
	1.5889	67.9	755	3
	1.596	64.7	347	4
	1.60277	39.5	803	4
	1.6069	48.3	277	3
	1.61196	87.6	406	7
	1.62112	NaN	365	6
	1.66267	NaN	333	5
	1.68455	148.6	276	3
	1.69803	NaN	322	2
	1.77525	NaN	341	5
	1.79432	NaN	344	6
	1.81105	39.1	321	4
	1.81424	109.8	302	1
	1.82322	NaN	263	5
	1.85584	NaN	734	4
	1.88728	146.2	337	10
	1.89981	122.9	769	8
	1.91034	139.3	288	4
	1.91438	101.4	365	2
	1.92228	NaN	376	8
	1.92499	142.4	410	8
	1.93988	NaN	343	9
	1.94155	75.1	385	6
	1.94448	185.2	819	11
	1.95171	NaN	347	7
	1.96332	174.5	270	2
	1.98157	63.9	270	6
	1.98825	NaN	258	2
	2.0108	41.1	254	2
	2.01539	61.9	417	7
	2.01581	NaN	266	5
	2.0223	73	349	6
	2.02703	91.6	417	3
	2.03045	111.6	437	6
	2.03534	129.3	414	4
	2.0429	NaN	303	5
	2.04708	NaN	383	3
	2.05941	91.3	212	3
	2.06298	138.9	322	8
	2.0684	NaN	310	6
	2.07697	NaN	516	3
	2.137	NaN	392	4
	2.16623	NaN	267	3
	2.18798	NaN	325	4
	2.19795	NaN	312	8
	2.23332	32.7	351	3
	2.23674	48.8	320	6
	2.24184	48.3	395	4
	2.24353	NaN	232	2
	2.24689	36.2	368	4
	2.25068	41.9	353	2
	2.25506	162.1	338	3
	2.2716	177.4	224	2
	2.27202	91.9	338	6
	2.28163	NaN	315	5
	2.2839	NaN	309	5
	2.2914	NaN	288	3
	2.31391	89	354	2
	2.32199	125.4	343	3
	2.33337	180.2	332	3
	2.34283	NaN	307	2
	2.34972	50.2	358	5
	2.35427	NaN	264	3
	2.35778	NaN	332	5
	2.38349	65.1	317	4
	2.3903	138.2	253	3
	2.3963	167.3	311	5
	2.40476	136.8	313	7
	2.40998	107.1	174	6
	2.41873	85.1	142	3
	2.41907	NaN	382	11
	2.42569	NaN	148	2
	2.45784	36.7	312	3
	2.45927	85.2	578	3
	2.4626	112	332	4
	2.46697	NaN	642	4
	2.49822	142.5	298	3
	2.5042	86.2	413	9
	2.51286	110	341	7
	2.51313	55.2	320	5
	2.5189	62.6	382	8
	2.5199	NaN	320	2
	2.52392	NaN	404	9
	2.52432	27.7	409	3
	2.52545	114	395	9
	2.52669	51.8	428	3
	2.53113	51.1	399	5
	2.53551	65.7	409	6
	2.53692	120.8	364	4
	2.53737	149.2	256	4
	2.54114	41.4	363	4
	2.54469	NaN	600	3
	2.54882	128.1	412	4
	2.55191	115.6	368	5
	2.55298	81.3	351	8
	2.55643	NaN	350	5
	2.56144	NaN	396	6
	2.56149	110.8	210	3
	2.5626	NaN	379	9
	2.57308	128.8	257	10
	2.58081	NaN	751	7
	2.58553	NaN	272	3
	2.58655	NaN	281	3
	2.6013	NaN	369	7
	2.61457	118.9	609	4
	2.62448	NaN	403	1
	2.62499	150	346	5
	2.63085	NaN	645	7
	2.6399	NaN	338	5
	2.75542	71.6	431	4
	2.76155	NaN	421	9
	2.78709	NaN	401	10
	2.79114	43.7	415	7
	2.79571	53.5	361	8
	2.80131	52.2	347	7
	2.8028	31.3	377	5
	2.80465	119.4	761	3
	2.80508	79.2	404	4
	2.80561	NaN	402	5
	2.80588	50.9	322	3
	2.80677	42.3	334	6
	2.80785	NaN	337	3
	2.80931	NaN	322	4
	2.8109	81.9	360	5
	2.81119	64.1	298	5
	2.81392	85.6	389	5
	2.8179	168.8	335	4
	2.81897	77.1	363	6
	2.82347	68.3	327	5
	2.82656	44.9	353	5
	2.82847	NaN	370	4
	2.83099	90.9	373	4
	2.83109	58.4	335	8
	2.83555	177.4	264	11
	2.83761	NaN	312	5
	2.83994	133.4	379	10
	2.85308	NaN	275	7
	2.85411	NaN	237	5
	2.8598	NaN	663	4
	2.86982	178.6	887	5
	2.87311	145.5	329	4
	2.87879	NaN	581	3
	2.88095	48.8	221	6
	2.88512	43	345	13
	2.88575	NaN	282	5
	2.88881	132.2	374	3
	2.90014	62.5	378	9
	2.90544	143.6	665	3
	2.90549	43.3	381	4
	2.9092	94.1	377	2
	2.90969	NaN	242	5
	2.91105	146.1	371	4
	2.91675	NaN	953	3
	2.91727	NaN	573	7
	2.92719	NaN	340	4
	2.93525	NaN	308	5
	2.96603	99.7	468	2
	2.97434	NaN	657	3
	2.97707	114.8	396	5
	2.98838	37.9	309	9
	2.98852	NaN	410	5
	2.98929	108.9	701	3
	2.99212	69	303	4
	2.99817	165.9	447	3
	2.99892	48.2	359	13
	3.00367	40.1	343	5
	3.00762	135.8	338	3
	3.01169	NaN	423	4
	3.01242	121.8	658	4
	3.01718	NaN	373	5
	3.021	NaN	347	6
	3.02384	59	433	11
	3.02764	82.2	440	9
	3.02983	NaN	240	3
	3.03249	41.2	272	5
	3.03293	59.7	413	5
	3.03677	113.4	386	4
	3.0368	46.3	291	6
	3.04164	44.8	403	3
	3.04407	NaN	338	3
	3.04633	83.1	366	5
	3.05217	NaN	331	4
	3.05502	140.7	282	3
	3.06435	NaN	344	4
	3.06478	170.5	412	3
	3.06974	NaN	270	4
	3.07649	98.7	306	4
	3.08327	NaN	431	4
	3.09917	NaN	253	5
	3.13311	32.7	220	4
	3.13633	25.3	191	2
	3.13883	136.2	187	3
	3.15225	37.8	280	5
	3.15491	81.3	406	5
	3.15597	34.2	210	4
	3.15934	96.3	227	1
	3.16188	167.5	475	6
	3.16883	37.9	233	5
	3.17256	32.4	155	2
	3.17575	NaN	478	2
	3.17623	52.5	861	11
	3.17652	NaN	459	5
	3.18073	NaN	352	2
	3.19245	54.6	375	6
	3.19459	185	364	3
	3.20181	NaN	778	5
	3.23287	63.9	293	5
	3.23856	35.3	282	3
	3.23867	145.5	326	4
	3.24112	NaN	434	3
	3.2425	88.5	291	3
	3.25187	129.8	326	6
	3.25238	NaN	364	6
	3.26365	73.2	291	4
	3.26915	NaN	207	5
	3.27029	NaN	260	3
	3.27715	134.6	142	2
	3.28816	NaN	236	5
	3.28887	NaN	208	3
	3.2971	96.4	291	2
	3.29751	NaN	315	3
	3.3066	68.8	220	4
	3.31018	NaN	395	5
	3.31338	73	320	3
	3.31831	144.8	598	3
	3.32057	51.1	397	4
	3.32561	83.8	385	4
	3.33072	NaN	280	6
	3.33386	89.7	354	7
	3.3427	NaN	322	3
	3.37061	NaN	600	4
	3.39327	74	424	4
	3.39589	NaN	433	8
	3.39702	93.7	439	6
	3.40153	99.8	398	4
	3.40492	111.7	386	5
	3.41136	NaN	341	6
	3.41267	NaN	354	5
	3.41433	131.7	414	12
	3.42399	68.9	479	5
	3.42544	NaN	391	5
	3.4296	59	439	8
	3.43441	128.2	446	5
	3.44486	184.2	1172	17
	3.45002	126.8	227	4
	3.45516	34.7	261	5
	3.45858	56.6	223	6
	3.45987	NaN	1062	7
	3.46152	181.4	329	8
	3.46416	43.9	274	4
	3.46848	NaN	262	4
	3.47013	NaN	320	4
	3.47799	NaN	249	4
	3.49086	NaN	817	7
	3.4917	NaN	316	3
	3.4978	112.3	208	4
	3.50778	NaN	716	4
	3.50781	44.2	197	3
	3.5098	NaN	280	4
	3.51176	79.5	208	2
	3.51885	142	252	2
	3.5286	NaN	314	8
	3.53152	44.5	252	7
	3.53549	185.5	547	6
	3.54367	115.6	435	9
	3.55203	56.6	466	8
	3.55529	135.5	411	10
	3.55708	92.2	639	3
	3.56531	NaN	580	1
	3.5689	NaN	399	6
	3.57631	38.5	413	6
	3.5801	32.1	421	3
	3.58326	34.6	372	3
	3.58667	36.6	301	4
	3.59028	NaN	322	2
	3.62511	38.6	795	3
	3.62892	35	740	5
	3.63236	82.1	581	3
	3.63761	137.5	621	4
	3.64045	40.2	297	6
	3.64441	33.4	235	6
	3.6477	113.4	222	5
	3.64988	95.2	594	3
	3.6503	38.5	414	5
	3.65278	37.2	411	7
	3.65517	62.6	332	6
	3.65837	NaN	300	5
	3.65888	38.4	208	5
	3.6592	104.6	388	12
	3.66266	NaN	195	5
	3.66593	164.1	384	10
	3.66977	123.6	426	4
	3.67649	97.5	716	5
	3.67963	56.8	381	2
	3.68166	103.7	415	5
	3.68214	NaN	440	5
	3.68277	NaN	350	4
	3.68478	71.4	439	4
	3.685	121.3	312	4
	3.69126	41.1	356	5
	3.69219	NaN	388	7
	3.69499	71.4	314	2
	3.69695	NaN	301	2
	3.69832	38.5	276	6
	3.70147	39	317	5
	3.70211	34.4	280	2
	3.70501	37	215	7
	3.7055	121.1	240	4
	3.70837	38.1	246	2
	3.71182	115.1	188	2
	3.71743	45.8	493	6
	3.72194	38.9	301	5
	3.72227	37.6	282	6
	3.72425	33.8	315	3
	3.72568	165.4	261	2
	3.72577	NaN	216	5
	3.72756	NaN	270	3
	3.72802	NaN	295	2
	3.74069	46.6	283	6
	3.74492	NaN	230	3
	3.74856	45.4	314	7
	3.75303	40.8	319	4
	3.75705	40.3	299	3
	3.76102	NaN	220	4
	3.7927	61.2	425	3
	3.79885	79.8	379	8
	3.80687	103.7	441	9
	3.8173	120.4	362	10
	3.8294	58.6	722	7
	3.83138	NaN	817	5
	3.83529	127.6	426	6
	3.84811	NaN	386	3
	3.84956	43.1	210	6
	3.8538	38.8	1102	1
	3.85763	34.8	225	5
	3.86105	NaN	211	5
	3.86599	NaN	303	3
	3.86896	79.5	561	2
	3.87266	32.8	276	3
	3.87564	NaN	472	4
	3.87605	160.3	580	6
	3.89035	NaN	251	5
	3.92117	168.8	347	6
	3.92641	NaN	392	8
	3.93564	109.3	377	9
	3.945	52.7	375	14
	3.94736	134.6	619	6
	3.94952	169.1	388	5
	3.96062	39.4	775	8
	3.96401	NaN	715	8
	3.9645	73.7	276	9
	3.97176	42.3	321	6
	3.97593	NaN	301	4
	3.98823	81.4	270	4
	3.99656	NaN	421	6
	4.00196	NaN	439	10
	4.02798	151.2	421	2
	4.03671	152.4	324	8
	4.0417	36.6	285	8
	4.04502	NaN	466	2
	4.04703	NaN	600	3
	4.05231	NaN	261	8
	4.05579	34.6	331	2
	4.05936	77.6	385	5
	4.06547	NaN	279	6
	4.06737	179.4	233	6
	4.07717	92.5	388	5
	4.08556	NaN	629	2
	4.08588	NaN	375	3
	4.0935	37.1	152	4
	4.09715	36.8	251	4
	4.10078	60.3	785	5
	4.10672	44.5	306	8
	4.1111	37.4	287	5
	4.11479	NaN	233	4
	4.11715	56.6	389	7
	4.12178	NaN	343	6
	4.12896	190.5	355	4
	4.13596	40.7	461	5
	4.13966	75.8	605	2
	4.14243	NaN	247	3
	4.14529	NaN	355	5
	4.14653	NaN	433	4
	4.16892	NaN	813	3
	4.184	NaN	391	12
	4.18852	NaN	500	3
	4.19858	35.9	406	3
	4.20259	63.7	392	3
	4.20908	NaN	237	2
	4.2097	92.4	360	5
	4.21112	NaN	346	9
	4.22001	53.4	298	3
	4.22597	NaN	207	3
	4.22923	42.6	799	5
	4.23197	120	438	5
	4.23341	97.5	359	7
	4.23969	80.4	363	8
	4.24321	NaN	747	13
	4.24486	NaN	358	5
	4.2455	104.7	299	3
	4.24892	NaN	448	3
	4.24936	NaN	395	6
	4.25484	NaN	186	6
	4.26604	54.2	1106	15
	4.26764	108.4	814	2
	4.268	NaN	517	6
	4.27149	58.2	603	8
	4.27693	NaN	354	10
	4.27734	99.6	307	9
	4.28735	NaN	760	4
	4.29203	33.5	182	2
	4.29441	NaN	284	7
	4.29533	35.8	375	5
	4.29773	189.5	592	6
	4.29886	36.8	277	7
	4.30248	78.7	342	6
	4.31024	41.1	303	3
	4.31429	58.8	283	3
	4.31638	NaN	495	2
	4.31714	NaN	333	3
	4.32008	40.4	340	3
	4.32406	115.1	318	5
	4.3354	42.9	300	7
	4.33676	NaN	301	4
	4.33963	32.7	296	4
	4.34285	34.6	257	3
	4.34626	31	244	3
	4.34931	138.2	159	2
	4.36293	40.3	345	10
	4.3669	NaN	331	5
	4.37831	NaN	385	3
	4.42253	NaN	328	5
	4.42862	NaN	286	5
	4.4345	NaN	319	8
	4.45264	53.9	372	7
	4.45431	87.9	749	5
	4.45827	155	342	6
	4.46305	106.4	806	7
	4.46496	87.1	430	1
	4.47222	107.9	370	6
	4.47363	150.4	352	8
	4.47449	93.5	366	8
	4.48121	93.2	689	6
	4.48427	NaN	288	3
	4.48858	NaN	1197	9
	4.48897	NaN	331	4
	4.49075	91.3	286	4
	4.49974	41.6	356	10
	4.50384	34.7	361	5
	4.50726	34.3	297	4
	4.51064	NaN	264	2
	4.52437	69	376	6
	4.53149	128.2	334	7
	4.54146	110.7	312	4
	4.54472	64.5	320	9
	4.54709	102.1	414	9
	4.54968	169.4	188	3
	4.55137	87.4	385	6
	4.55236	NaN	333	8
	4.5566	46.7	761	8
	4.55735	158.9	370	12
	4.56039	77.6	359	10
	4.56103	53.1	318	5
	4.5612	NaN	822	2
	4.56479	99	232	2
	4.56626	171.5	423	11
	4.5684	NaN	373	6
	4.57332	64.8	365	5
	4.57362	NaN	200	4
	4.57884	NaN	248	3
	4.57983	NaN	338	5
	4.58314	150.2	357	8
	4.59366	NaN	280	4
	4.59491	NaN	303	4
	4.59545	30.7	391	5
	4.59743	143.8	343	2
	4.59771	43.1	283	4
	4.59792	NaN	362	11
	4.59894	NaN	284	3
	4.60252	48.2	383	8
	4.60287	NaN	258	2
	4.60668	56.8	377	11
	4.60685	135.3	385	5
	4.6079	35.5	346	4
	4.61033	NaN	389	5
	4.61186	141	302	5
	4.61748	131.8	167	3
	4.61968	NaN	334	7
	4.6207	NaN	401	9
	4.62283	NaN	945	4
	4.6276	56.6	294	10
	4.62826	183.5	322	3
	4.63392	41.4	354	6
	4.63854	51.4	260	7
	4.64326	NaN	285	3
	4.64386	NaN	280	5
	4.64427	NaN	257	4
	4.66121	NaN	315	3
	4.66276	NaN	323	7
	4.69712	NaN	344	4
	4.72137	NaN	316	3
	4.7216	NaN	277	6
	4.72535	NaN	336	5
	4.72923	199.9	326	4
	4.7354	NaN	242	3
	4.74609	NaN	434	7
	4.74747	82.5	304	4
	4.7556	35.1	334	5
	4.75905	60.3	296	4
	4.765	39.6	333	8
	4.7689	41	294	7
	4.77294	142.1	256	4
	4.78313	130	296	4
	4.78694	NaN	763	5
	4.78708	NaN	405	7
	4.7881	NaN	358	6
	4.79393	NaN	797	4
	4.79856	132.3	406	10
	4.80504	43.2	418	9
	4.80874	170.9	418	4
	4.80896	NaN	204	3
	4.81155	147.9	311	9
	4.81188	NaN	274	8
	4.82159	44.2	894	12
	4.82338	41.1	335	9
	4.82594	33.9	321	4
	4.82608	176.8	298	5
	4.82691	NaN	353	3
	4.82928	181.2	818	3
	4.83627	NaN	357	3
	4.84345	NaN	599	3
	4.84713	NaN	713	7
	4.86954	119.7	397	9
	4.87534	67.2	349	3
	4.8804	72.4	385	6
	4.88196	45.2	420	5
	4.88641	119.6	379	4
	4.88697	38.9	310	6
	4.8905	39.1	286	4
	4.89405	60.7	242	4
	4.89596	113.8	324	4
	4.89818	91.8	392	10
	4.89956	156.8	412	5
	4.90571	35.1	354	4
	4.9072	92.2	309	2
	4.90721	NaN	340	3
	4.90871	32.6	326	4
	4.91151	NaN	287	2
	4.91378	50.8	314	10
	4.91427	NaN	285	3
	4.91839	34.4	291	4
	4.92152	29	252	4
	4.92415	NaN	219	3
	4.94057	NaN	313	3
	4.94723	NaN	263	7
	4.96703	33.2	226	3
	4.97005	NaN	134	2
	4.98084	92.2	277	5
	4.98992	46.7	353	12
	4.99452	37.4	342	4
	4.99821	34.7	291	3
	4.99965	133.8	362	5
	5.00163	35.5	253	4
	5.00202	NaN	374	5
	5.00273	NaN	321	7
	5.00512	195	651	4
	5.00826	91.8	1028	5
	5.01221	172	540	6
	5.01416	50.7	374	10
	5.01743	NaN	363	6
	5.02433	48.6	333	11
	5.02782	35.8	213	5
	5.02912	37.3	351	7
	5.03107	NaN	223	3
	5.0328	36.9	334	7
	5.03643	41.7	285	7
	5.04054	NaN	283	4
	5.06737	NaN	743	9
	5.07308	36.8	421	7
	5.07447	100	368	4
	5.07623	29.5	421	3
	5.07876	85.4	404	3
	5.08265	NaN	344	6
	5.08608	36.6	756	5
	5.08921	106.2	702	7
	5.09716	NaN	888	5
	5.09831	62.3	424	9
	5.10365	34.9	369	4
	5.10664	33.1	368	5
	5.10948	82.7	342	5
	5.11656	56.4	429	14
	5.1214	34.8	366	5
	5.12438	NaN	335	3
	5.14054	158.6	344	4
	5.14453	41.7	963	10
	5.14483	169.8	241	3
	5.14811	27.8	319	3
	5.14895	125.7	402	6
	5.15049	35.3	526	3
	5.15351	166.3	523	7
	5.1569	109.1	257	3
	5.15996	NaN	289	3
	5.15997	155	292	6
	5.16776	50.9	382	10
	5.16816	170.9	345	6
	5.17213	NaN	346	4
	5.1738	95.5	303	5
	5.17656	NaN	295	6
	5.18098	92.9	715	4
	5.18232	NaN	249	2
	5.1858	NaN	271	11
	5.18632	NaN	245	4
	5.18872	42.9	562	5
	5.19229	NaN	511	2
	5.20083	NaN	187	4
	5.20647	NaN	265	5
	5.20991	NaN	398	10
	5.21304	NaN	326	6
	5.23433	NaN	587	4
	5.25924	NaN	581	3
	5.2612	NaN	275	4
	5.28446	33.2	472	2
	5.28817	43.3	440	8
	5.29165	124.7	426	3
	5.29243	NaN	515	4
	5.293	59	409	8
	5.29567	88.3	805	4
	5.29959	45.9	364	7
	5.30204	91.2	574	4
	5.30437	41.4	303	7
	5.30471	35.1	341	3
	5.30845	34.9	356	4
	5.30863	128.9	312	4
	5.30964	NaN	383	4
	5.31189	42	273	7
	5.31265	NaN	544	5
	5.31603	73.3	277	2
	5.32046	NaN	418	2
	5.32301	156.6	300	7
	5.32325	40.5	242	7
	5.32641	NaN	454	4
	5.32724	31.9	228	5
	5.32823	NaN	725	12
	5.33038	NaN	220	3
	5.34049	161.1	358	10
	5.34128	NaN	750	2
	5.35847	50.2	333	10
	5.36407	106.7	297	5
	5.3725	143.3	393	1
	5.37598	73.6	234	2
	5.37784	NaN	405	7
	5.38385	133.1	315	8
	5.3842	169.7	367	8
	5.39439	NaN	369	8
	5.40307	NaN	370	5
	5.40314	162.9	278	10
	5.41713	30.6	346	3
	5.41991	61.5	351	5
	5.42132	NaN	629	2
	5.42549	56.1	320	8
	5.43058	36.9	321	6
	5.43393	42.6	286	4
	5.43779	111.7	269	4
	5.43958	NaN	279	2
	5.44567	NaN	346	11
	5.44793	45.3	293	7
	5.45204	66.3	264	10
	5.45757	58.6	244	6
	5.45806	36.6	180	3
	5.46138	109.1	235	2
	5.4634	147.6	836	11
	5.47128	50.3	797	10
	5.47584	193.9	254	7
	5.47807	125.7	744	6
	5.49057	158.4	933	10
	5.49344	NaN	289	7
	5.50631	NaN	985	11
	5.5306	117.9	341	3
	5.54112	NaN	173	4
	5.54632	65.6	325	4
	5.55286	64.4	348	3
	5.55928	NaN	215	3
	5.61655	78.6	311	3
	5.6231	NaN	373	3
	5.6336	NaN	293	5
	5.63734	NaN	507	3
	5.65208	127	235	3
	5.65814	81.5	336	5
	5.6636	NaN	303	6
	5.66617	39.5	405	7
	5.67006	51.7	416	9
	5.67515	53	397	8
	5.68037	47.2	369	10
	5.68312	53.9	346	5
	5.68502	39.1	331	7
	5.68727	53.1	399	10
	5.68753	NaN	210	3
	5.68888	44.7	315	8
	5.68926	45.2	277	4
	5.69319	47.3	383	9
	5.69328	39.4	314	5
	5.69336	NaN	205	6
	5.69716	38.4	287	6
	5.69847	64.6	394	13
	5.69993	102.8	199	1
	5.70095	37.1	273	4
	5.7046	33.6	256	4
	5.70568	40.8	383	8
	5.70791	NaN	249	7
	5.7091	27.8	305	4
	5.71023	48.8	325	9
	5.71158	84.7	240	3
	5.71568	169.6	319	5
	5.71913	109.6	290	4
	5.72712	157.8	390	5
	5.72891	152.5	349	6
	5.73461	59	277	9
	5.73965	45.9	503	10
	5.74119	NaN	716	2
	5.74252	NaN	732	5
	5.74328	NaN	360	5
	5.74417	31.2	294	3
	5.74724	NaN	248	5
	5.75609	NaN	495	6
	5.76335	NaN	197	4
	5.83234	189	345	9
	5.84538	79.6	340	3
	5.84551	190.7	357	5
	5.85112	NaN	807	8
	5.85322	38.3	346	9
	5.857	91	356	3
	5.86281	NaN	356	4
	5.86596	40.7	319	8
	5.86997	NaN	355	9
	5.89008	NaN	345	3
	5.90064	NaN	1109	5
	5.91275	104.1	340	2
	5.92143	NaN	586	6
	5.93258	85	182	2
	5.94128	NaN	310	4
	5.9453	147.9	677	4
	5.95763	NaN	474	5
	5.97654	32.1	805	4
	5.9786	39.3	412	8
	5.98113	94.4	385	5
	5.98519	NaN	637	4
	5.98721	119.6	383	12
	5.9949	NaN	338	5
	6.01373	29.4	534	4
	6.01438	NaN	218	5
	6.0164	104.5	408	8
	6.02588	NaN	309	3
	6.02977	NaN	603	5
	6.03587	NaN	327	4
	6.03898	NaN	364	7
	6.05759	48.8	389	4
	6.06304	55.7	328	4
	6.06599	107.7	806	4
	6.06925	55.4	252	2
	6.07544	NaN	534	2
	6.07576	36.3	303	7
	6.07906	NaN	263	3
	6.13305	NaN	435	7
	6.14315	NaN	419	3
	6.1473	NaN	348	1
	6.16741	155.3	314	2
	6.16745	NaN	252	7
	6.17455	114.9	835	7
	6.18179	NaN	328	2
	6.18597	NaN	283	8
	6.20335	NaN	341	4
	6.2122	193.7	718	7
	6.22416	33.7	357	3
	6.22758	130.1	339	3
	6.23145	NaN	478	7
	6.24079	103.5	306	5
	6.2493	148.3	384	4
	6.2513	NaN	318	5
	6.25707	128.3	119	2
	6.26585	NaN	355	8
	6.26971	128.2	301	5
	6.28234	NaN	355	5
	6.29312	NaN	274	3
	6.30385	171.4	279	2
	6.31249	NaN	426	6
	6.31698	NaN	753	5
	6.33101	136.8	327	7
	6.33369	NaN	633	4
	6.34342	42.5	252	4
	6.34728	41.6	195	4
	6.35105	114	261	2
	6.3614	35.7	280	3
	6.36464	NaN	263	3
	6.36692	72.4	281	5
	6.37427	NaN	327	3
	6.38436	NaN	347	11
	6.40432	NaN	374	2
	6.40587	NaN	265	4
	6.42407	NaN	281	2
	6.45677	91.5	268	3
	6.46505	NaN	285	5
	6.47612	NaN	299	4
	6.48102	92.6	567	5
	6.48366	192.5	411	7
	6.48874	NaN	624	4
	6.49866	97.4	368	4
	6.50015	NaN	650	6
	6.50825	NaN	346	9
	6.51358	160.9	423	3
	6.5205	34.7	332	5
	6.52207	NaN	855	6
	6.52365	58.4	420	10
	6.52724	48.8	429	6
	6.52793	133.7	297	3
	6.52895	46.3	388	11
	6.53214	92.4	439	7
	6.53315	37.3	306	8
	6.53653	39.9	663	6
	6.53986	119.5	300	2
	6.54015	44.2	595	6
	6.54143	58.3	332	8
	6.54262	NaN	875	6
	6.54417	163.6	220	2
	6.54729	102.9	376	8
	6.55052	NaN	268	4
	6.55397	41.7	345	5
	6.55763	123.1	362	6
	6.55863	45.6	424	7
	6.55901	123.4	645	2
	6.56372	46.1	387	6
	6.56886	127.2	304	2
	6.57	NaN	365	9
	6.57021	40.3	219	2
	6.57387	153.6	563	3
	6.58306	NaN	339	12
	6.5878	34.5	653	5
	6.59093	NaN	617	5
	6.61193	41.4	723	6
	6.61655	NaN	749	2
	6.62137	NaN	395	9
	6.64706	NaN	259	7
	6.67035	113.8	202	3
	6.6805	NaN	261	2
	6.68817	NaN	204	4
	6.6984	NaN	422	16
	6.71374	82.7	338	3
	6.72083	69.6	439	4
	6.7268	65.2	361	4
	6.73238	57.7	392	12
	6.73733	49.6	308	8
	6.74158	32.8	416	4
	6.74439	147.6	385	3
	6.75704	173.2	277	9
	6.77188	49.1	1017	11
	6.77608	NaN	376	5
	6.77737	NaN	701	4
	6.7814	NaN	335	7
	6.78956	NaN	318	3
	6.79329	NaN	256	4
	6.8103	116.8	206	3
	6.82111	NaN	347	3
	6.85317	NaN	281	4
	6.87329	NaN	278	3
	6.89829	NaN	677	6
	6.91713	NaN	299	3
	6.94827	74.9	404	7
	6.95469	NaN	357	5
	7.01309	NaN	317	4
	7.01585	NaN	403	8
	7.03611	NaN	1172	4
	7.05799	32.6	287	4
	7.06163	39.9	294	5
	7.06608	34.8	275	5
	7.06997	36.1	250	3
	7.07097	148.4	243	2
	7.074	30.8	422	4
	7.07743	75.1	620	3
	7.08196	157.1	321	3
	7.08444	NaN	207	5
	7.08521	104.5	396	7
	7.08581	56.9	367	10
	7.08953	NaN	420	1
	7.09217	86.7	322	6
	7.09551	53	398	4
	7.09651	NaN	299	4
	7.10073	51.6	401	5
	7.10184	69.4	334	11
	7.10581	76.8	371	5
	7.10915	33	569	7
	7.10959	54.5	307	6
	7.11177	NaN	256	2
	7.11338	NaN	348	3
	7.11567	176.8	256	2
	7.12222	NaN	724	3
	7.12427	57.3	336	5
	7.12486	NaN	587	2
	7.13019	NaN	308	3
	7.1354	NaN	256	8
	7.14018	NaN	853	3
	7.1406	151.9	237	3
	7.15224	NaN	209	2
	7.19505	NaN	1046	5
	7.20357	NaN	937	9
	7.22588	124.9	339	5
	7.23757	132.3	344	7
	7.24825	NaN	407	5
	7.24936	36.6	1064	10
	7.24993	33.1	656	6
	7.24994	NaN	304	5
	7.2513	NaN	224	3
	7.25249	NaN	715	3
	7.25363	142.5	692	2
	7.26148	NaN	393	3
	7.26694	NaN	319	5
	7.26736	120.8	291	2
	7.26953	51.3	290	7
	7.27526	38.6	626	2
	7.27814	NaN	260	4
	7.27956	114.8	544	3
	7.29238	52.7	325	8
	7.29826	NaN	280	4
	7.29929	139.9	296	4
	7.30475	NaN	290	5
	7.30929	NaN	329	4
	7.35874	31	677	7
	7.3614	NaN	1185	6
	7.44822	80.7	301	2
	7.45642	NaN	340	4
	7.48021	NaN	416	4
	7.49335	91.7	329	5
	7.49925	123.6	762	6
	7.50378	130.7	313	2
	7.50721	NaN	345	6
	7.5112	NaN	234	5
	7.51504	NaN	272	3
	7.54702	NaN	394	7
	7.6126	NaN	405	5
	7.66349	NaN	235	4
	7.67422	135.9	317	5
	7.67673	NaN	381	3
	7.68802	NaN	300	6
	7.68956	30	347	3
	7.69291	164.5	403	1
	7.71127	54.3	360	7
	7.71733	45.5	347	5
	7.72241	41.3	294	3
	7.72702	35.9	300	5
	7.72837	147.2	415	5
	7.73103	44.9	296	7
	7.73604	43.3	253	5
	7.74087	NaN	215	5
	7.7415	NaN	282	4
	7.77242	45.2	276	9
	7.77747	151.7	549	2
	7.7944	NaN	298	11
	7.82663	48.8	694	7
	7.8307	131.6	657	1
	7.83466	NaN	321	3
	7.84167	37	696	5
	7.84475	NaN	450	3
	7.92091	115.2	452	4
	7.93261	NaN	406	6
	7.93605	NaN	559	6
	7.94624	45.6	331	8
	7.95015	NaN	394	9
	7.95524	83.9	311	3
	7.96376	63.2	355	6
	7.97017	54.1	339	5
	7.97447	NaN	453	5
	7.97566	50.7	332	2
	7.98081	112	260	3
	7.99218	NaN	209	2
	7.99545	NaN	638	2
	8.01598	185.8	403	4
	8.03117	NaN	261	4
	8.0526	NaN	246	5
	8.11787	36.3	279	3
	8.12192	74.2	432	5
	8.1302	32.4	345	3
	8.13382	55.7	550	2
	8.14003	NaN	341	7
	8.17388	94	185	2
	8.18156	NaN	175	2
	8.20586	124	412	4
	8.21654	138.5	324	4
	8.22085	171.2	590	2
	8.22847	142.8	1069	8
	8.23512	100.8	795	4
	8.24077	NaN	996	2
	8.24352	NaN	695	2
	8.2838	NaN	617	4
	8.31087	NaN	407	3
	8.33029	NaN	426	6
	8.34107	NaN	308	4
	8.34237	56.7	382	3
	8.34822	NaN	382	7
	8.4834	149	278	3
	8.49689	74.3	250	1
	8.50362	114.3	359	8
	8.5124	179.9	391	7
	8.51398	NaN	361	6
	8.52872	NaN	304	3
	8.54494	102.4	393	4
	8.55371	32.8	387	7
	8.55513	84	270	3
	8.55652	32.6	782	4
	8.55931	NaN	326	3
	8.56341	NaN	274	4
	8.57111	146.9	294	5
	8.5771	NaN	919	10
	8.58099	112.9	265	3
	8.58335	NaN	549	6
	8.59246	NaN	294	4
	8.63909	NaN	292	5
	8.66241	108	707	8
	8.66936	NaN	595	2
	8.69397	114.1	265	6
	8.70555	105	352	6
	8.71621	NaN	306	3
	8.7202	NaN	290	4
	8.74913	NaN	247	4
	8.77278	NaN	401	6
	8.77901	162.8	265	3
	8.78868	54.6	250	3
	8.79176	NaN	268	4
	8.79422	56.8	356	5
	8.79524	NaN	236	4
	8.79999	NaN	318	3
	8.80591	NaN	410	7
	8.81752	NaN	415	7
	8.82411	175.2	311	3
	8.82452	188.2	267	4
	8.82779	62	409	5
	8.83402	115.9	428	6
	8.83737	67.3	369	5
	8.84158	NaN	379	2
	8.84314	NaN	326	7
	8.84362	42.9	234	4
	8.84567	NaN	349	9
	8.84798	33	210	2
	8.85133	NaN	288	2
	8.86344	NaN	849	6
	8.87312	NaN	293	5
	8.88188	NaN	255	3
	8.88363	NaN	635	7
	8.88859	NaN	409	7
	8.89059	NaN	658	4
	8.89436	NaN	354	5
	8.90413	114.8	674	3
	8.91455	61.5	363	6
	8.92013	33.7	335	3
	8.92319	33.1	279	7
	8.92619	32	608	3
	8.92909	31.1	570	2
	8.93191	NaN	252	4
	8.94687	NaN	298	5
	8.94797	190.4	407	6
	8.95171	44.9	254	3
	8.95469	38.4	321	4
	8.95626	62.8	281	4
	8.95818	NaN	305	4
	8.96264	68.2	200	2
	8.96711	NaN	349	2
	8.96956	111.4	161	3
	8.97525	146.8	401	5
	8.98087	NaN	211	2
	8.98777	140.9	634	9
	8.99978	NaN	819	3
	9.01308	NaN	314	4
	9.04938	137.5	294	6
	9.0632	72.4	335	4
	9.07047	NaN	350	6
	9.08718	NaN	273	4
	9.12938	NaN	325	2
	9.15666	191	696	8
	9.17302	NaN	1002	10
	9.2107	180.1	365	3
	9.22614	NaN	858	7
	9.31305	NaN	325	3
	9.33759	NaN	320	7
	9.386	NaN	365	9
	9.48347	30.9	420	3
	9.48692	104.6	409	1
	9.49859	35.8	315	4
	9.50259	103.3	401	11
	9.51412	48.1	344	6
	9.51949	118.2	275	5
	9.53268	63.9	282	4
	9.53981	59.9	351	7
	9.54134	140.9	498	3
	9.5465	123.4	327	6
	9.55391	NaN	623	6
	9.55458	NaN	360	4
	9.56027	135.9	272	6
	9.57544	NaN	240	2
	9.60623	NaN	269	3
	9.62552	NaN	506	6
	9.64083	NaN	281	3
	9.64491	121.3	286	3
	9.64978	NaN	439	9
	9.6542	NaN	351	5
	9.65421	47.8	270	2
	9.65787	184	200	2
	9.67197	NaN	186	3
	9.73177	45.3	428	4
	9.73565	NaN	411	10
	9.748	NaN	1033	7
	9.75733	NaN	1040	7
	9.76781	NaN	404	7
	9.76978	77.3	412	3
	9.77739	52.4	392	3
	9.78255	47.4	424	4
	9.78721	61	414	4
	9.79322	84.7	393	5
	9.80156	86.3	363	3
	9.80988	NaN	386	5
	9.81005	138.8	328	2
	9.82228	NaN	795	6
	9.82371	NaN	520	2
	9.85603	NaN	795	6
	9.98162	74.6	247	5
	9.9892	52.6	289	2
	9.99454	95.1	247	4
	10.0005	52.1	440	7
	10.0042	85.2	300	7
	10.0057	66.4	453	5
	10.0124	NaN	382	2
	10.0128	73.2	285	4
	10.0203	NaN	225	3
	10.051	138.9	380	7
	10.0665	70.2	419	7
	10.0744	NaN	372	4
	10.0937	NaN	541	4
	10.098	82.6	807	5
	10.1006	46.8	318	9
	10.105	NaN	390	4
	10.1058	NaN	325	4
	10.1137	NaN	323	8
	10.1371	182.9	840	9
	10.151	58.6	405	9
	10.152	NaN	190	5
	10.1528	47.5	781	14
	10.1569	173.5	422	11
	10.1569	NaN	368	5
	10.1743	NaN	374	9
	10.1964	33.3	333	7
	10.1997	NaN	338	3
	10.2237	118.1	310	3
	10.2345	NaN	308	6
	10.326	NaN	394	8
	10.3473	60.1	370	11
	10.3533	102.4	387	10
	10.3636	119.2	383	19
	10.3725	NaN	405	5
	10.3756	NaN	324	7
	10.4031	168.9	296	5
	10.4202	NaN	316	4
	10.421	NaN	403	6
	10.4657	186.9	266	3
	10.4749	NaN	317	5
	10.4749	NaN	302	4
	10.4846	NaN	328	6
	10.4955	NaN	900	7
	10.5441	166.4	170	3
	10.5565	NaN	309	4
	10.5589	156	226	3
	10.5729	NaN	440	3
	10.5846	118.8	380	3
	10.5968	55.8	331	6
	10.6026	129.4	268	6
	10.6159	NaN	277	6
	10.6924	59.6	238	2
	10.6948	NaN	391	4
	10.7144	42.2	349	4
	10.7156	NaN	257	4
	10.7186	57.7	390	8
	10.7243	42.1	348	7
	10.7267	NaN	224	3
	10.7284	128.8	366	6
	10.7411	42.6	386	4
	10.7453	38.2	365	6
	10.7491	49.5	337	4
	10.754	NaN	300	2
	10.7676	103.7	394	6
	10.7712	NaN	253	6
	10.7752	NaN	249	4
	10.7765	NaN	1026	11
	10.7999	87.6	297	4
	10.8069	NaN	911	9
	10.8088	35.7	318	6
	10.8124	NaN	315	2
	10.8373	121.7	406	8
	10.8499	136.2	379	7
	10.8639	134.9	307	13
	10.8779	NaN	301	4
	10.9366	67.6	222	2
	10.9435	NaN	225	4
	10.9492	88.9	131	2
	10.9582	NaN	253	2
	11.024	NaN	273	2
	11.0771	50.8	259	2
	11.0822	NaN	241	3
	11.1531	94	207	3
	11.1542	86.4	394	6
	11.1626	NaN	387	9
	11.1631	78.9	309	5
	11.1713	NaN	219	3
	11.2595	168.1	335	2
	11.2765	148.3	380	7
	11.2915	172.1	340	6
	11.3089	NaN	392	8
	11.3199	NaN	281	5
	11.3299	NaN	244	5
	11.3548	NaN	316	4
	11.3827	160.6	400	3
	11.3983	NaN	346	6
	11.3993	107.1	246	5
	11.4103	NaN	357	5
	11.4401	NaN	254	3
	11.4568	136	354	4
	11.462	NaN	251	4
	11.4678	NaN	399	5
	11.472	52.5	840	6
	11.4768	145.4	408	6
	11.478	137.3	391	5
	11.4899	118.5	374	9
	11.4919	197.6	371	6
	11.4931	NaN	385	4
	11.4942	NaN	611	2
	11.5007	185.5	333	4
	11.5048	155.7	367	5
	11.5119	NaN	329	1
	11.5175	83.3	345	8
	11.5204	NaN	267	4
	11.5251	NaN	304	3
	11.5449	38.5	381	5
	11.5485	NaN	272	3
	11.5492	52	458	9
	11.555	109.2	449	7
	11.5562	NaN	393	5
	11.5581	NaN	339	3
	11.5672	NaN	386	3
	11.6005	117.5	330	4
	11.6136	NaN	643	2
	11.6558	118.9	423	5
	11.6675	36.1	402	6
	11.6711	NaN	408	5
	11.6995	NaN	315	5
	11.7009	77.7	1180	4
	11.7079	139.4	706	4
	11.7206	NaN	760	6
	11.7334	NaN	456	5
	11.7643	NaN	329	7
	11.8065	50.6	326	5
	11.8067	122.3	397	6
	11.808	NaN	623	6
	11.8108	116.4	353	7
	11.8146	NaN	650	2
	11.8207	142.9	349	3
	11.8329	NaN	323	5
	11.935	39.1	544	4
	11.9371	NaN	317	3
	11.9383	NaN	429	4
	11.9766	NaN	307	4
	11.9932	NaN	438	5
	12.1052	34.5	421	4
	12.1082	NaN	410	3
	12.1297	62.4	399	8
	12.135	119.3	360	3
	12.1453	NaN	369	6
	12.1513	NaN	241	4
	12.1645	34.8	527	5
	12.1675	NaN	685	4
	12.1859	88.5	905	5
	12.1935	NaN	259	8
	12.2363	112.2	245	4
	12.2475	91.8	313	7
	12.2568	91.1	371	8
	12.2659	NaN	369	11
	12.2676	96.3	401	5
	12.2759	158.8	329	6
	12.2843	121.5	446	7
	12.2893	172.3	414	3
	12.2895	78.1	321	5
	12.2962	NaN	391	5
	12.2979	110.3	381	6
	12.3067	NaN	338	5
	12.3102	NaN	320	2
	12.3537	94.4	406	5
	12.3618	35.4	417	6
	12.3649	NaN	414	3
	12.3678	NaN	280	6
	12.3908	NaN	305	6
	12.402	NaN	513	4
	12.4109	103.3	367	6
	12.4192	NaN	353	7
	12.422	84.5	412	8
	12.4274	96.5	427	6
	12.4336	67.6	757	9
	12.4367	NaN	229	6
	12.438	53	398	9
	12.4414	121.4	415	9
	12.4492	160.2	376	10
	12.4595	119.8	397	8
	12.4672	150.3	358	6
	12.4769	NaN	579	2
	12.5043	NaN	846	6
	12.5169	49	595	5
	12.5211	35.6	414	6
	12.5242	71.9	373	3
	12.5304	39.5	374	11
	12.5337	NaN	376	4
	12.5519	NaN	922	10
	12.5869	NaN	371	6
	12.666	61.8	376	6
	12.6724	38.3	298	4
	12.6764	125.1	378	4
	12.6893	NaN	284	2
	12.8452	NaN	342	11
	12.8509	NaN	348	3
	12.8832	94.7	293	2
	12.8918	NaN	283	5
	12.9168	NaN	273	3
	12.9708	NaN	255	3
	12.9842	83.2	505	4
	12.9911	NaN	486	6
	13.0451	NaN	383	10
	13.0556	92.4	330	7
	13.0636	67.3	331	5
	13.0694	65.4	395	6
	13.075	111.6	395	8
	13.0781	118.4	983	1
	13.0846	163.2	243	11
	13.088	87.3	1151	6
	13.0952	38.6	1122	8
	13.0984	115.5	612	2
	13.0987	131.6	630	7
	13.1081	NaN	833	5
	13.11	NaN	230	5
	13.1194	79.7	347	5
	13.1272	118.6	356	7
	13.1376	NaN	284	6
	13.1389	NaN	338	3
	13.1756	NaN	393	4
	13.1992	NaN	246	5
	13.2424	NaN	303	3
	13.3164	NaN	395	6
	13.3235	NaN	488	3
	13.43	NaN	388	3
	13.4564	104.3	398	4
	13.4653	NaN	380	8
	13.5424	190.9	406	5
	13.5618	148.3	335	8
	13.5739	NaN	364	7
	13.5768	NaN	292	4
	13.585	190.5	301	3
	13.5999	177.8	311	5
	13.6038	NaN	345	5
	13.6152	NaN	912	6
	13.6496	NaN	414	3
	13.6993	59.4	318	3
	13.7054	50.7	376	3
	13.7105	NaN	281	3
	13.723	NaN	421	5
	13.7555	NaN	373	3
	13.777	NaN	368	4
	13.8066	NaN	381	5
	13.81	105.4	332	3
	13.8203	NaN	394	5
	13.8215	NaN	181	4
	13.9145	145.5	377	4
	13.9271	NaN	305	4
	13.9569	NaN	347	3
	13.9725	NaN	409	4
	13.9931	97.6	371	6
	14.0015	38.9	416	9
	14.0048	NaN	411	3
	14.0073	NaN	261	3
	14.0371	NaN	345	3
	14.0452	NaN	396	5
	14.2245	NaN	409	9
	14.2339	NaN	420	6
	14.2616	NaN	677	5
	14.3398	NaN	209	4
	14.3773	NaN	288	2
	14.4031	NaN	231	3
	14.4251	NaN	302	6
	14.4577	NaN	198	4
	14.5927	102.5	396	4
	14.6032	134.9	374	9
	14.6148	NaN	360	3
	14.6172	101.2	371	8
	14.626	NaN	285	3
	14.6276	NaN	298	3
	14.6342	NaN	226	3
	14.6677	NaN	371	5
	14.7361	NaN	407	8
	14.7614	135.9	422	5
	14.7752	NaN	400	6
	14.8106	NaN	333	4
	14.8431	NaN	708	3
	14.9012	NaN	254	2
	14.9066	NaN	791	4
	14.957	98.7	240	3
	14.967	NaN	266	5
	15.0076	193.6	482	3
	15.0121	NaN	803	4
	15.0243	NaN	293	7
	15.0664	NaN	256	2
	15.1525	39.3	355	4
	15.1565	41.3	297	2
	15.1607	46.9	323	5
	15.1655	38.8	320	4
	15.1694	36.8	278	3
	15.1731	49	374	9
	15.1781	30.1	365	4
	15.1812	69	301	5
	15.1882	56.2	275	3
	15.1939	42.4	383	6
	15.1982	38.1	380	3
	15.202	33.4	339	2
	15.2054	NaN	302	4
	15.2373	NaN	340	5
	15.2423	NaN	404	3
	15.2599	54.5	380	11
	15.2602	NaN	405	5
	15.2655	46.9	308	4
	15.2703	80.2	337	6
	15.2786	186.4	296	6
	15.2946	NaN	404	4
	15.2958	39.7	290	5
	15.2978	NaN	264	3
	15.2999	31.2	281	2
	15.303	NaN	585	2
	15.3343	NaN	226	5
	15.3377	NaN	1425	6
	15.3404	122.2	279	3
	15.3513	51.7	617	8
	15.3559	59.7	566	4
	15.3612	44.4	274	2
	15.3652	NaN	263	2
	15.3826	86.4	284	3
	15.3887	54.6	375	3
	15.39	NaN	312	6
	15.3916	NaN	392	7
	15.3941	38.3	388	5
	15.3979	63.3	195	4
	15.4041	51.4	360	8
	15.4071	NaN	653	3
	15.4092	37.3	259	5
	15.4129	46.6	287	7
	15.4174	196.2	326	3
	15.4219	96.7	524	5
	15.428	143	273	4
	15.4302	58.6	712	5
	15.4353	NaN	344	3
	15.4368	NaN	313	7
	15.4412	NaN	314	4
	15.4852	NaN	288	4
	15.5438	NaN	340	3
	15.544	NaN	578	2
	15.7073	NaN	252	3
	15.7378	38	599	2
	15.7411	NaN	697	2
	15.8238	NaN	402	6
	15.8843	NaN	295	5
	15.8932	NaN	376	2
	15.9783	194.4	425	4
	15.995	NaN	374	3
	16.0225	94.9	411	3
	16.0321	NaN	399	5
	16.0629	NaN	379	3
	16.2466	NaN	866	2
	16.2681	NaN	377	3
	16.296	111.9	393	7
	16.3076	124.8	351	5
	16.3204	82.9	304	5
	16.329	NaN	349	7
	16.3508	NaN	353	7
	16.3712	NaN	388	4
	16.3963	NaN	372	5
	16.5155	62.8	414	4
	16.5218	117	409	7
	16.5335	183.5	355	9
	16.552	NaN	323	6
	16.5808	NaN	373	3
	16.5976	NaN	371	4
	16.6312	162.2	301	6
	16.6475	192.8	282	3
	16.6669	NaN	372	10
	16.6908	NaN	423	7
	16.6977	46.2	319	3
	16.7023	NaN	370	4
	16.7453	180	408	6
	16.7634	NaN	368	8
	16.781	NaN	388	4
	16.8311	NaN	366	5
	16.8653	NaN	360	6
	16.986	NaN	249	3
	16.9975	NaN	630	4
	17.0623	66	410	3
	17.069	80.3	387	5
	17.0736	110.1	213	2
	17.0772	NaN	294	2
	17.0821	NaN	267	2
	17.0948	193.6	286	5
	17.1124	NaN	301	2
	17.1142	194.8	327	4
	17.1338	NaN	390	9
	17.2318	170.5	241	2
	17.2491	NaN	281	3
	17.3096	77.8	347	4
	17.3175	168.8	355	6
	17.3344	NaN	318	6
	17.4784	146.6	396	6
	17.4932	185.2	326	8
	17.5118	NaN	293	8
	17.6001	NaN	317	3
	17.616	NaN	436	4
	17.6207	97.6	243	3
	17.6305	118.6	381	17
	17.6341	NaN	241	2
	17.6424	NaN	372	12
	17.6727	150.5	399	3
	17.6743	NaN	399	1
	17.6882	115.3	284	4
	17.7001	68.9	149	2
	17.7072	NaN	249	5
	17.7219	NaN	339	2
	17.7388	NaN	425	7
	17.7437	76.3	258	5
	17.7508	140.9	230	2
	17.7638	NaN	257	7
	17.8082	NaN	376	3
	17.8326	85.2	365	6
	17.8413	NaN	305	3
	17.9365	121.8	315	10
	17.9488	163.4	370	13
	17.9606	NaN	246	3
	17.9652	NaN	375	8
	17.9777	NaN	420	4
	17.981	NaN	312	4
	18.0378	NaN	336	3
	18.0675	176.8	312	3
	18.0711	NaN	404	4
	18.0839	185.5	242	4
	18.101	NaN	240	5
	18.2308	NaN	372	8
	18.2428	NaN	359	3
	18.2603	103.5	374	8
	18.2707	NaN	359	7
	18.2768	NaN	378	2
	18.2911	111	401	5
	18.3023	NaN	290	4
	18.3308	NaN	383	8
	18.3537	NaN	150	2
	18.3746	NaN	246	3
	18.3775	NaN	392	3
	18.4298	NaN	424	4
	18.5187	NaN	211	2
	18.5334	NaN	365	2
	18.5396	NaN	346	4
	18.5697	76	271	5
	18.5773	NaN	209	7
	18.6235	NaN	391	5
	18.629	NaN	341	5
	18.6845	NaN	263	3
	18.6899	NaN	183	4
	18.7563	197.8	435	7
	18.7724	NaN	393	5
	18.8188	136.6	373	4
	18.8325	NaN	345	7
	18.8638	NaN	213	2
	18.9339	NaN	191	3
	18.9577	NaN	152	3
	19.0446	NaN	421	4
	19.1343	NaN	259	2
	19.1975	NaN	326	5
	19.2322	NaN	322	5
	19.2347	NaN	237	3
	19.2566	NaN	296	2
	19.2603	NaN	285	6
	19.2783	136	344	3
	19.2802	147.2	315	4
	19.2822	134.9	194	4
	19.2921	71.4	310	3
	19.2922	NaN	344	8
	19.2958	NaN	294	7
	19.2993	NaN	354	5
	19.3289	NaN	330	3
	19.377	112	339	7
	19.3883	NaN	350	7
	19.5085	33	180	6
	19.5119	59.8	197	6
	19.5179	37.7	280	6
	19.5217	NaN	262	6
	19.5303	NaN	351	3
	19.5362	NaN	238	3
	19.5624	NaN	333	3
	19.573	47.2	301	8
	19.5779	NaN	240	2
	19.5915	NaN	362	7
	19.5981	NaN	342	2
	19.607	NaN	403	4
	19.6165	NaN	206	3
	19.6266	NaN	316	8
	19.6287	NaN	298	4
	19.6502	NaN	869	4
	19.6858	NaN	302	3
	19.6994	116.7	462	3
	19.7069	36	787	3
	19.7092	35	252	1
	19.7115	NaN	647	2
	19.8192	75.1	121	2
	19.8268	NaN	368	7
	19.8671	NaN	350	5
	19.9355	88.2	351	8
	19.9443	148.4	366	7
	19.9593	NaN	233	4
	20.0097	NaN	347	4
	20.1557	NaN	364	4
	20.1677	NaN	376	11
	20.1735	NaN	359	13
	20.1839	40.6	316	5
	20.1881	26	239	4
	20.1907	NaN	232	2
	20.2084	NaN	714	3
	20.2608	NaN	273	2
	20.2863	66.3	379	6
	20.293	57.9	360	7
	20.2971	NaN	328	5
	20.2988	29.9	332	5
	20.3018	NaN	276	1
	20.4531	NaN	414	6
	20.4798	121.4	326	8
	20.4897	149.3	317	10
	20.5019	NaN	252	5
	20.5632	164	665	5
	20.5746	NaN	230	3
	20.5774	NaN	623	5
	20.6687	NaN	230	3
	20.6772	NaN	350	4
	20.7197	NaN	354	5
	20.8032	90.1	370	3
	20.8123	NaN	380	8
	20.8382	NaN	355	4
	20.8467	NaN	263	4
	20.9433	NaN	213	2
	20.9589	NaN	367	6
	20.9863	193.4	346	2
	21.0029	NaN	518	2
	21.1438	NaN	287	2
	21.1605	NaN	290	4
	21.242	118.2	370	4
	21.2531	NaN	300	7
	21.3083	47.8	431	6
	21.3124	NaN	428	3
	21.3337	NaN	374	4
	21.3617	132.3	427	5
	21.3702	NaN	331	11
	21.3725	NaN	344	6
	21.462	95.7	349	3
	21.4681	NaN	336	6
	21.4856	67	349	9
	21.4914	NaN	402	8
	21.5057	54.6	284	3
	21.5092	NaN	351	5
	21.5749	NaN	296	5
	21.5871	NaN	300	3
	21.5946	NaN	240	8
	21.7974	130.8	384	6
	21.8106	NaN	360	8
	21.8553	NaN	364	5
	21.9185	NaN	389	7
	21.9253	NaN	370	4
	22.0359	117	260	3
	22.0448	NaN	242	3
	22.1606	NaN	252	6
	22.1984	79.9	291	4
	22.2064	NaN	335	10
	22.2362	NaN	366	7
	22.2445	61.2	209	2
	22.2507	NaN	351	5
	22.2994	152	653	4
	22.3104	NaN	204	4
	22.3124	NaN	304	5
	22.3137	NaN	331	5
	22.3355	153.6	345	5
	22.3509	127.9	301	4
	22.3638	NaN	338	6
	22.3879	110	361	5
	22.3973	NaN	378	9
	22.4136	NaN	264	3
	22.4314	34.4	320	5
	22.4349	30.3	234	2
	22.4379	NaN	169	1
	22.4616	34.1	315	4
	22.465	157.3	279	6
	22.4801	NaN	253	1
	22.4808	NaN	280	3
	22.5269	110	333	4
	22.5379	52.7	402	11
	22.5432	40.1	374	5
	22.5472	63.2	270	2
	22.5536	43	353	9
	22.5565	106.5	196	3
	22.5579	36.6	338	6
	22.5616	NaN	1105	5
	22.5674	37.7	287	4
	22.5712	NaN	161	3
	22.5904	NaN	306	4
	22.6211	34.7	352	7
	22.6246	32.4	276	3
	22.6278	105.3	244	3
	22.6384	36.8	319	5
	22.6421	164.5	250	3
	22.6587	NaN	253	3
	22.6759	NaN	197	3
	22.7254	79.2	296	3
	22.7334	39.5	390	7
	22.7373	27.7	314	4
	22.7401	29	291	4
	22.743	38.2	188	1
	22.7469	NaN	207	1
	22.7522	NaN	325	2
	22.7971	NaN	279	10
	22.8211	NaN	331	6
	22.8362	109.9	248	6
	22.8473	35.8	197	2
	22.8509	NaN	153	1
	22.8659	NaN	382	5
	22.8889	NaN	141	3
	23.0692	NaN	287	4
	23.0898	97.2	383	5
	23.0914	NaN	332	4
	23.0995	47.2	304	3
	23.1043	146.9	264	2
	23.1191	NaN	397	6
	23.2237	NaN	368	4
	23.2449	37.9	401	6
	23.2488	24.2	286	2
	23.2512	105.2	304	2
	23.2618	40.9	343	6
	23.2659	185.9	320	3
	23.2846	NaN	353	7
	23.3673	114	296	3
	23.3787	35.3	288	4
	23.3823	85.8	246	2
	23.3909	44.5	343	5
	23.3954	118.5	254	2
	23.4073	NaN	316	6
	23.4507	34.8	311	6
	23.4542	149	235	2
	23.4691	118.8	346	6
	23.4811	36.8	310	8
	23.4848	28	212	2
	23.4876	64.1	181	2
	23.494	36.8	320	8
	23.4944	NaN	256	4
	23.4977	NaN	270	3
	23.5941	154.5	277	4
	23.6096	146	317	8
	23.6243	NaN	378	8
	23.6845	33.9	395	5
	23.6879	NaN	330	2
	23.8388	NaN	377	3
	23.8936	39.9	275	5
	23.8976	68	324	3
	23.9044	NaN	338	6
	23.9258	NaN	284	4
	23.9876	NaN	310	2
	23.9905	65.3	271	2
	23.9971	168.1	316	4
	24.014	36.3	363	6
	24.0176	33.3	322	4
	24.021	83	262	3
	24.0293	41.3	390	7
	24.0335	28.2	355	5
	24.0363	123.7	307	4
	24.0487	NaN	377	8
	24.2029	NaN	632	4
	24.2428	183.2	401	5
	24.2577	NaN	347	4
	24.326	NaN	153	6
	24.3581	NaN	427	4
	24.3798	NaN	398	9
	24.4317	115.1	409	7
	24.4433	146.4	326	7
	24.458	42.3	366	12
	24.4622	NaN	337	3
	24.5994	179.9	410	5
	24.6025	NaN	250	5
	24.6177	68.5	308	5
	24.6247	45.9	236	8
	24.6293	32.2	219	1
	24.6326	37.6	179	6
	24.6364	NaN	200	3
	24.6834	NaN	450	4
	24.7648	147.3	242	3
	24.7796	140.5	330	5
	24.7805	NaN	255	2
	24.7938	NaN	369	8
	24.8835	NaN	320	3
	24.9832	NaN	323	5
	25.0144	NaN	325	3
	25.0666	NaN	407	3
	25.1157	58.1	231	5
	25.121	183	322	5
	25.1231	NaN	251	5
	25.1297	135.8	404	5
	25.1376	NaN	236	3
	25.1433	NaN	223	3
	25.1442	NaN	169	3
	25.2232	NaN	394	2
	25.2888	NaN	251	3
	25.313	NaN	366	7
	25.3332	NaN	826	13
	25.3367	NaN	374	6
	25.354	61.3	239	6
	25.3596	NaN	200	2
	25.4307	NaN	151	5
	25.4365	178.5	281	3
	25.4549	NaN	202	2
	25.5163	80.2	294	6
	25.5238	81.5	228	1
	25.5246	NaN	390	6
	25.5313	132.7	340	4
	25.5436	NaN	315	6
	25.5531	NaN	283	5
	25.5533	188.3	262	3
	25.5728	92.5	288	3
	25.5823	NaN	216	4
	25.6456	61	286	5
	25.6508	NaN	292	5
	25.6761	NaN	536	3
	25.6918	NaN	246	4
	25.7585	NaN	281	5
	25.7611	NaN	237	3
	25.7652	NaN	322	3
	25.8661	NaN	378	3
	25.9725	78.6	236	2
	25.9792	NaN	276	3
	25.9948	139.9	141	3
	26.0013	152.1	296	3
	26.009	NaN	148	3
	26.0167	NaN	364	8
	26.0903	89.2	290	4
	26.0913	NaN	298	3
	26.098	NaN	286	4
	26.1067	NaN	199	3
	26.1389	NaN	280	2
	26.1557	NaN	547	5
	26.1617	NaN	201	3
	26.18	NaN	694	4
	26.1925	NaN	329	6
	26.2312	NaN	405	5
	26.2465	NaN	189	2
	26.2536	185.6	244	3
	26.2635	50.6	245	7
	26.2655	178.1	379	8
	26.2681	135.5	199	4
	26.277	NaN	322	5
	26.2804	NaN	229	4
	26.3152	NaN	355	4
	26.3895	105.9	283	7
	26.4001	61.6	315	9
	26.4063	40.7	388	5
	26.4103	41.1	385	5
	26.4145	42.2	376	5
	26.4186	NaN	361	4
	26.4187	102	355	3
	26.4289	76.5	297	9
	26.4365	42	286	4
	26.4408	37	279	3
	26.4445	54.3	272	5
	26.4449	NaN	258	3
	26.4499	42.2	247	4
	26.4541	NaN	177	3
	26.4879	62.7	406	4
	26.492	91.6	362	8
	26.4979	NaN	419	7
	26.512	NaN	348	4
	26.5642	NaN	315	4
	26.6485	NaN	320	5
	26.6807	192.5	356	6
	26.6875	NaN	378	3
	26.6973	165	330	4
	26.7074	NaN	238	3
	26.7115	NaN	256	6
	26.7531	NaN	341	4
	26.7975	NaN	289	3
	26.8768	NaN	319	6
	26.8874	NaN	364	6
	26.9808	71.3	283	4
	26.9869	NaN	377	4
	27.0128	NaN	271	4
	27.0701	NaN	285	6
	27.1709	63	427	6
	27.1771	162.8	456	4
	27.1931	64.1	991	4
	27.1994	37.8	352	5
	27.2032	44.6	342	6
	27.2076	108.6	329	4
	27.2183	NaN	368	9
	27.2609	NaN	311	7
	27.2679	150.5	288	11
	27.2827	155.5	689	6
	27.298	NaN	364	7
	27.3385	NaN	421	5
	27.4003	NaN	198	4
	27.4893	98.6	369	6
	27.4992	NaN	368	12
	27.5655	NaN	197	4
	27.5797	NaN	240	4
	27.649	NaN	313	5
	27.6899	98.2	169	2
	27.6997	NaN	150	4
	27.7997	148.7	345	5
	27.8144	NaN	333	8
	27.841	NaN	299	5
	27.8645	99.8	382	8
	27.8745	NaN	267	4
	27.9127	NaN	234	5
	27.9256	173.8	344	2
	27.9263	NaN	555	7
	27.9438	NaN	656	5
	27.9484	NaN	453	3
	28.0454	NaN	1503	3
	28.0618	NaN	399	6
	28.0949	NaN	327	5
	28.1318	NaN	341	6
	28.1549	196.7	290	3
	28.1747	NaN	277	5
	28.2406	NaN	1054	7
	28.2776	NaN	144	3
	28.2996	79.5	160	6
	28.3068	NaN	368	4
	28.3219	NaN	393	10
	28.3299	NaN	282	5
	28.3437	NaN	297	7
	28.353	NaN	363	8
	28.409	99.4	369	9
	28.4171	NaN	392	8
	28.6145	NaN	136	4
	28.6393	NaN	282	4
	28.6612	163.6	397	2
	28.6647	NaN	278	7
	28.6761	NaN	318	8
	28.8756	NaN	336	4
	28.8847	NaN	579	2
	28.9057	NaN	291	5
	28.932	153.2	162	1
	28.9462	170.9	206	4
	28.9621	NaN	231	4
	28.9845	NaN	215	3
	29.0059	NaN	408	5
	29.0093	NaN	220	5
	29.0139	NaN	372	4
	29.035	NaN	323	4
	29.0362	NaN	249	2
	29.0386	NaN	331	3
	29.0488	NaN	266	5
	29.0528	NaN	299	4
	29.0865	NaN	365	8
	29.1713	65.6	346	5
	29.1769	135.7	385	4
	29.1886	NaN	351	5
	29.2297	NaN	240	5
[truncated: 2,514 more rows]

## Sheet: Supplementary Fig 1g
Supplementary Fig 1g
	[0 – 2[	[2 – 4[	[4 – 6[	[6 – 8[	[8 – 10[	[10 – 12[	[12 – 14[	[14 – 16[	[16 – 18[	[18 – 20[	[20 - 22[	[22 – 24[	[24 – 26[	[26 – 28[	[28 – 30[	[30 – 32[	[32 – 34[	[34 – 36[	[36 – 38[	[38 – 40[	[40 – 42[	[42 – 44[	[44 – 46[	[46 – 48[	[48 – 50[	[50 – 52[	[52 – 54[	[54 – 56[	[56 – 58[	[58 – 60[	[60 – 62[	[62 – 64[	[64 – 66[	[66 – 68[	[68 – 70[	[70 – 72[	[72 – 74[	[74 – 76[	[76 – 78[	[78 – 80[	[80 – 82[	[82 – 84[	[84 – 86[	[86 – 88[	[88 – 90[	[90 – 92[	[92 – 94[	[94 – 96[	[96 – 98[
	0	0	0.030303	0	0	0	0	0	0.0606061	0.0909091	0.0909091	0.212121	0	0	0	0.030303	0	0.0909091	0	0	0	0	0	0	0	0	0	0	0	0	0	0	0	0.030303	0.121212	0	0	0.0909091	0.030303	0	0	0	0	0	0	0	0.0909091	0	0
	0	0	0	0	0	0.0625	0	0	0	0	0	0	0.1875	0.0625	0	0.0625	0	0	0	0	0	0	0	0	0	0	0	0	0	0	0	0	0	0.0625	0	0	0	0	0	0	0.0625	0.0625	0.0625	0	0.25	0.0625	0.0625	0	0
	0.0344828	0	0.344828	0.206897	0.0344828	0.206897	0.0344828	0	0	0.0344828	0.0689655	0	0.0344828	0	0	0	0	0	0	0	0	0	0	0	0	0	0	0	0	0	0	0	0	0	0	0	0	0	0	0	0	0	0	0	0	0	0	0	0
	0	0	0	0	0	0.666667	0.333333	0	0	0	0	0	0	0	0	0	0	0	0	0	0	0	0	0	0	0	0	0	0	0	0	0	0	0	0	0	0	0	0	0	0	0	0	0	0	0	0	0	0
	0	0	0	0	0.03125	0	0.03125	0.0625	0.03125	0.15625	0	0	0.09375	0	0	0	0.0625	0	0.1875	0	0.1875	0.09375	0	0	0	0	0	0	0.0625	0	0	0	0	0	0	0	0	0	0	0	0	0	0	0	0	0	0	0	0
	0	0.166667	0.0555556	0.333333	0.0555556	0	0.166667	0	0.0555556	0	0	0.166667	0	0	0	0	0	0	0	0	0	0	0	0	0	0	0	0	0	0	0	0	0	0	0	0	0	0	0	0	0	0	0	0	0	0	0	0	0
	0	0	0	0	0	0	0	0	0	0	0	0	1	0	0	0	0	0	0	0	0	0	0	0	0	0	0	0	0	0	0	0	0	0	0	0	0	0	0	0	0	0	0	0	0	0	0	0	0
	0	0	0	0	0.5	0	0	0	0	0	0	0	0	0	0	0	0.5	0	0	0	0	0	0	0	0	0	0	0	0	0	0	0	0	0	0	0	0	0	0	0	0	0	0	0	0	0	0	0	0
	0	0	0	0.5	0.5	0	0	0	0	0	0	0	0	0	0	0	0	0	0	0	0	0	0	0	0	0	0	0	0	0	0	0	0	0	0	0	0	0	0	0	0	0	0	0	0	0	0	0	0
	0	0	0.0555556	0.222222	0.166667	0.0555556	0.111111	0	0.111111	0	0.0555556	0	0	0.0555556	0.0555556	0	0	0	0	0	0	0	0	0	0	0	0	0	0	0	0	0	0	0	0	0	0	0	0	0	0	0	0	0	0	0	0	0	0
	0.047619	0.301587	0.0634921	0.0793651	0.015873	0	0.047619	0	0	0	0.047619	0.031746	0.015873	0	0	0	0	0	0	0.015873	0	0.0952381	0.047619	0.0793651	0	0	0	0	0	0	0	0	0.015873	0	0	0	0	0	0	0	0	0.031746	0	0	0	0	0.0634921	0	0
	0	0	0	0	0	0	0	0.272727	0.0909091	0	0.0909091	0	0.181818	0	0	0	0	0	0.181818	0	0	0	0	0	0	0	0	0	0.0909091	0.0909091	0	0	0	0	0	0	0	0	0	0	0	0	0	0	0	0	0	0	0
	0	0	0.0833333	0.166667	0	0	0.5	0	0	0	0	0	0	0	0	0	0	0	0	0	0.0833333	0	0	0	0	0	0	0	0	0	0	0	0	0	0	0	0	0	0	0	0	0	0	0	0	0	0	0.0833333	0.0833333
	0	0	0.272727	0	0	0	0	0.0454545	0.0227273	0.0681818	0.272727	0.0227273	0	0	0.159091	0	0.0227273	0.0227273	0.0454545	0	0	0	0	0	0	0	0	0	0	0	0	0	0	0	0	0	0	0	0	0	0	0	0	0	0	0.0454545	0	0	0
	0.0909091	0	0	0	0	0	0	0	0	0.0909091	0	0	0.181818	0.0909091	0	0.181818	0	0.181818	0	0	0	0	0	0	0.0909091	0	0	0	0	0	0.0909091	0	0	0	0	0	0	0	0	0	0	0	0	0	0	0	0	0	0
	0	0	0	0	0.1	0	0	0	0	0.2	0.1	0	0	0	0	0	0	0	0	0	0	0	0	0	0	0	0	0	0	0	0	0	0	0	0	0	0	0	0	0	0	0	0	0.2	0	0.1	0	0	0.3
	0	0	0	0	0	0.6	0	0.4	0	0	0	0	0	0	0	0	0	0	0	0	0	0	0	0	0	0	0	0	0	0	0	0	0	0	0	0	0	0	0	0	0	0	0	0	0	0	0	0	0
	0	0	0	0	0.333333	0	0	0	0	0	0	0	0	0	0	0	0	0	0	0	0	0	0	0	0	0	0	0	0	0	0	0	0	0	0	0	0	0	0	0	0	0	0	0	0	0	0	0	0
	0	0	0.272727	0	0	0	0	0	0	0.0909091	0.454545	0	0	0	0	0	0	0	0	0	0	0	0	0	0	0	0	0	0	0	0	0	0	0	0	0	0	0	0	0	0	0	0	0	0	0	0	0	0
	0	0.0535714	0.0892857	0.160714	0.0357143	0	0.0892857	0.0178571	0.178571	0	0	0.0535714	0.142857	0	0	0.0535714	0	0.0357143	0	0	0	0	0	0	0	0	0	0	0	0.0357143	0	0	0	0	0	0	0	0	0	0	0	0	0	0	0	0	0	0	0
	0	0.132075	0.0188679	0	0	0.0188679	0	0	0	0	0	0	0.0754717	0	0.0943396	0	0.0377358	0	0	0.0188679	0.301887	0.0188679	0	0	0	0	0	0	0	0.0566038	0	0.0377358	0	0	0	0	0	0	0.0188679	0	0	0	0	0	0	0	0	0	0
	0	0	0.0434783	0.0434783	0.217391	0	0	0	0.0869565	0	0.173913	0.0869565	0.0869565	0	0.0869565	0	0	0	0	0	0	0	0	0	0	0.130435	0	0.0434783	0	0	0	0	0	0	0	0	0	0	0	0	0	0	0	0	0	0	0	0	0
	0	0	0.0526316	0	0.236842	0.0263158	0.0789474	0	0	0	0	0.0789474	0.0526316	0	0.0263158	0	0	0	0.0263158	0.0789474	0	0	0	0	0	0	0.0263158	0	0	0	0	0.0789474	0	0	0	0.0789474	0	0	0	0	0	0	0	0.0263158	0	0.0526316	0	0	0
	0	0	0	0	0	0	0	0	0	0	0	0	0	0	0	0	0	0	0	0	0	0	0	0	0	0	0	0	0	0	0	0	0	0	0	0	0	0	0	0	0	0	0	0	0	0	0	0	0
[truncated: 1 more columns]

## Sheet: Supplementary Fig 1h
Supplementary Fig 1h
	[0 – 2[	[2 – 4[	[4 – 6[	[6 – 8[	[8 – 10[	[10 – 12[	[12 – 14[	[14 – 16[	[16 – 18[	[18 – 20[	[20 - 22[	[22 – 24[	[24 – 26[	[26 – 28[	[28 – 30[	[30 – 32[	[32 – 34[	[34 – 36[	[36 – 38[	[38 – 40[	[40 – 42[	[42 – 44[	[44 – 46[	[46 – 48[	[48 – 50[	[50 – 52[	[52 – 54[	[54 – 56[	[56 – 58[	[58 – 60[	[60 – 62[	[62 – 64[	[64 – 66[	[66 – 68[	[68 – 70[	[70 – 72[	[72 – 74[	[74 – 76[	[76 – 78[	[78 – 80[	[80 – 82[	[82 – 84[	[84 – 86[	[86 – 88[	[88 – 90[	[90 – 92[	[92 – 94[	[94 – 96[	[96 – 98[
	0	0	0	0	0	0	0	0	0	0.114504	0	0	0.0687023	0	0	0	0.0381679	0.0152672	0	0	0	0.129771	0	0	0	0	0	0	0.0458015	0	0	0	0	0.251908	0.0458015	0.0839695	0	0	0	0	0	0.137405	0.0687023	0	0	0	0	0	0
	0	0	0	0	0	0	0	0	0	0	0	0.166667	0	0	0	0	0	0.240741	0	0.12963	0	0	0	0	0	0	0	0	0	0	0	0	0	0	0	0.037037	0.166667	0	0	0	0	0	0	0	0.259259	0	0	0	0
	0	0	0	0	0	0	0	0	0	0	0	0	0.0980392	0.392157	0	0	0	0	0	0	0	0.117647	0.196078	0.117647	0.0784314	0	0	0	0	0	0	0	0	0	0	0	0	0	0	0	0	0	0	0	0	0	0	0	0
	0	0	0	0	0	0	0	0	0	0	0	0	0	0	0	0	0	0	0	0	0	0	0	0	0	0	0	0	0	0	0	0	0	0	0	0	0	0	0	0	0	0	0.666667	0	0	0	0	0	0
	0	0	0	0	0	0	0	0.0179211	0.0681004	0.09319	0.0358423	0.0716846	0.0358423	0	0.0896057	0.0286738	0.078853	0	0	0	0.103943	0.0143369	0.111111	0.0250896	0	0.0322581	0.0824373	0.09319	0.0179211	0	0	0	0	0	0	0	0	0	0	0	0	0	0	0	0	0	0	0	0
	0	0	0	0.0390625	0	0.125	0.0859375	0.132812	0	0.09375	0.140625	0	0	0	0	0	0	0.0703125	0	0.0078125	0	0.132812	0.015625	0	0	0.0703125	0	0	0	0	0	0	0	0.0859375	0	0	0	0	0	0	0	0	0	0	0	0	0	0	0
	0	0	0.0549451	0.0412088	0.00824176	0.0989011	0	0	0	0	0.0274725	0.00549451	0	0.0192308	0.18956	0.0302198	0.0357143	0	0.0412088	0	0	0	0	0.00274725	0	0	0	0.0164835	0.00549451	0	0	0	0.0302198	0.0384615	0	0	0.0137363	0	0.0412088	0.0467033	0.0384615	0	0.0164835	0.010989	0.010989	0.142857	0.032967	0	0
	0	0	0.136364	0.25	0	0	0.0681818	0.0454545	0	0.0340909	0.0909091	0.102273	0	0	0	0	0	0.0568182	0	0	0	0	0	0.0113636	0.0227273	0	0.0340909	0.0454545	0.102273	0	0	0	0	0	0	0	0	0	0	0	0	0	0	0	0	0	0	0	0
	0	0	0	0.10101	0.126263	0.10101	0.0505051	0.0353535	0.0353535	0.0252525	0.020202	0.0454545	0.0353535	0.040404	0.040404	0.0555556	0	0	0.0151515	0.0454545	0.0151515	0.0252525	0	0.040404	0.00505051	0	0	0	0	0	0	0	0	0	0.0252525	0	0.0252525	0	0	0.020202	0	0.040404	0.020202	0.010101	0	0	0	0	0
	0.0454545	0.163636	0.0409091	0.104545	0.0772727	0.0818182	0	0.0136364	0.00909091	0.0363636	0.00454545	0.0136364	0.0227273	0	0.0409091	0.0363636	0	0.05	0	0.0272727	0	0.0909091	0.0318182	0	0.0272727	0	0	0	0	0	0.0363636	0	0	0	0	0	0	0	0.0227273	0	0	0	0	0	0	0	0.0227273	0	0
	0.00263158	0.0526316	0.0657895	0.0394737	0.0657895	0.102632	0.0526316	0.0473684	0.0131579	0.0210526	0.0105263	0.0473684	0.0157895	0.0657895	0.0184211	0.0368421	0.0157895	0.0421053	0.0921053	0	0.00263158	0.0394737	0.0289474	0	0	0	0	0	0	0	0	0	0	0.0236842	0	0	0.0210526	0.0210526	0.0210526	0.00263158	0.00526316	0.00526316	0.00526316	0	0.00526316	0	0.00526316	0	0
	0	0	0	0	0.00469484	0	0	0	0	0.0516432	0.00469484	0	0.0140845	0	0	0	0.0187793	0	0.0469484	0	0.084507	0.00938967	0.0328638	0	0	0.178404	0	0	0	0.0798122	0.0751174	0.117371	0	0	0	0	0	0	0	0	0	0.0704225	0	0	0	0	0.0469484	0.056338	0.084507
	0	0	0	0	0.17029	0	0.0615942	0.0797101	0.108696	0.0326087	0.115942	0.0615942	0.0326087	0.0833333	0.0108696	0.188406	0.0181159	0	0	0	0	0	0	0	0	0	0	0	0	0.00362319	0	0	0.0326087	0	0	0	0	0	0	0	0	0	0	0	0	0	0	0	0
	0	0	0	0.09	0.04	0.07	0.1	0	0	0	0.01	0.02	0.16	0	0	0.03	0	0	0	0.19	0	0	0	0	0	0	0.07	0	0	0	0	0	0	0.02	0	0	0	0.07	0	0.01	0	0.05	0	0.05	0	0	0	0	0
	0	0	0.166667	0.2	0	0.05	0	0	0.125	0	0	0	0	0	0	0	0	0	0	0	0.15	0	0.2	0.108333	0	0	0	0	0	0	0	0	0	0	0	0	0	0	0	0	0	0	0	0	0	0	0	0	0
	0	0.0529412	0.0647059	0	0.0352941	0.0235294	0	0	0.0588235	0	0.0529412	0.164706	0.0529412	0.0117647	0.182353	0	0	0	0.0411765	0	0.0647059	0	0.0411765	0.0588235	0.0235294	0	0	0	0	0	0	0	0	0	0	0	0	0.0588235	0	0	0	0	0	0	0	0	0	0	0
	0	0	0.192308	0.519231	0	0	0	0	0	0	0.288462	0	0	0	0	0	0	0	0	0	0	0	0	0	0	0	0	0	0	0	0	0	0	0	0	0	0	0	0	0	0	0	0	0	0	0	0	0	0
	0	0	0	0	0	0	0	0	0	0	0.0714286	0.190476	0.0952381	0	0	0	0.428571	0.047619	0	0	0	0	0	0	0	0	0	0	0	0	0	0	0	0	0	0.0952381	0	0	0	0	0	0	0	0	0	0	0	0	0
	0	0	0.0136986	0.0547945	0.157534	0.0958904	0.0753425	0.0684932	0.0684932	0.0479452	0.130137	0.0958904	0	0	0.0273973	0	0	0	0	0	0	0	0	0.0821918	0	0	0	0	0	0	0	0	0	0	0	0	0.0136986	0	0	0	0	0.0479452	0	0	0	0	0.0205479	0	0
	0	0	0	0	0	0	0	0	0	0	0	0	0	0	0.121212	0.193939	0	0.0181818	0.254545	0	0	0.127273	0	0	0.127273	0.0969697	0	0	0	0	0	0	0	0	0	0	0	0	0	0.0606061	0	0	0	0	0	0	0	0	0
	0	0	0.0763359	0	0.0916031	0	0.21374	0.0458015	0.0610687	0.0458015	0	0	0	0	0.152672	0	0.0992366	0.0839695	0	0	0.0992366	0.0305344	0	0	0	0	0	0	0	0	0	0	0	0	0	0	0	0	0	0	0	0	0	0	0	0	0	0	0
	0	0	0	0	0	0	0	0	0.217391	0.173913	0	0	0	0	0	0.608696	0	0	0	0	0	0	0	0	0	0	0	0	0	0	0	0	0	0	0	0	0	0	0	0	0	0	0	0	0	0	0	0	0
	0	0	0	0.0828025	0.0764331	0	0	0.044586	0	0.0700637	0.044586	0.171975	0.0382166	0	0.133758	0	0.00636943	0.00636943	0.11465	0.133758	0	0.044586	0	0	0	0	0	0	0	0.0318471	0	0	0	0	0	0	0	0	0	0	0	0	0	0	0	0	0	0	0
	0	0	0	0	0	0	0	0.823529	0	0	0	0	0	0.176471	0	0	0	0	0	0	0	0	0	0	0	0	0	0	0	0	0	0	0	0	0	0	0	0	0	0	0	0	0	0	0	0	0	0	0
	0.0551471	0.172794	0.132353	0.0808824	0	0.0808824	0.0477941	0	0.0147059	0	0	0.0625	0.0625	0	0	0	0.0477941	0	0.0441176	0	0	0.0588235	0	0	0	0.0625	0	0	0.00367647	0	0	0.00367647	0	0	0	0.0588235	0	0	0	0	0	0	0	0	0	0	0	0.0110294	0
	0	0	0	0	0.0322581	0	0	0	0	0.0516129	0.0129032	0.0709677	0	0.103226	0.083871	0	0	0	0	0	0	0.109677	0	0	0	0	0.0580645	0	0	0	0	0	0	0.0258065	0	0.0193548	0	0	0.187097	0	0	0	0	0	0.187097	0	0.0580645	0	0
	0.00229885	0.0137931	0.0505747	0.0574713	0.0413793	0.0735632	0.0758621	0.0436782	0.0505747	0.0666667	0.0666667	0.0551724	0	0	0	0.0229885	0.0229885	0.0229885	0.0344828	0.0574713	0.0551724	0.0666667	0	0	0	0	0	0.0298851	0	0.00229885	0	0	0	0	0	0	0	0	0	0	0	0	0	0.0114943	0	0	0.0137931	0	0.0344828
	0	0	0	0	0	0	0.367347	0	0	0	0.204082	0	0.163265	0	0.102041	0	0	0	0	0	0	0	0	0.163265	0	0	0	0	0	0	0	0	0	0	0	0	0	0	0	0	0	0	0	0	0	0	0	0	0
	0	0	0	0.113821	0.00813008	0.0569106	0	0.00813008	0.0813008	0.113821	0.0243902	0	0	0	0	0	0.097561	0.0650407	0	0.00813008	0	0.422764	0	0	0	0	0	0	0	0	0	0	0	0	0	0	0	0	0	0	0	0	0	0	0	0	0	0	0
	0.1	0.3	0	0	0	0	0	0	0.0666667	0.0666667	0	0.0333333	0	0	0	0	0	0	0	0	0	0	0.333333	0	0	0.1	0	0	0	0	0	0	0	0	0	0	0	0	0	0	0	0	0	0	0	0	0	0	0
	0	0	0.0333333	0.0142857	0.0380952	0.0428571	0.0761905	0.0357143	0.0238095	0.0738095	0.0619048	0.0404762	0.0452381	0.0833333	0.0285714	0.0666667	0.0404762	0.0309524	0.0404762	0.0285714	0.0428571	0.0190476	0	0	0	0	0	0	0	0	0	0	0	0	0	0.0214286	0.0261905	0	0	0	0	0	0.0119048	0.0404762	0.0261905	0	0.00714286	0	0
	0	0	0	0.0217391	0.0326087	0.0706522	0.0543478	0.048913	0	0.146739	0	0.076087	0	0	0	0.0380435	0.0326087	0	0.0163043	0	0	0.103261	0	0	0	0.0380435	0.125	0.146739	0.0108696	0	0	0	0	0	0.0380435	0	0	0	0	0	0	0	0	0	0	0	0	0	0
	0	0	0.104683	0.0826446	0.0964187	0	0.0716253	0	0.00826446	0.046832	0.0330579	0.030303	0.0578512	0	0.0743802	0	0.0716253	0.0165289	0	0	0.030303	0	0	0.0523416	0.0798898	0.00550964	0.0798898	0	0	0	0	0.00826446	0	0	0	0.0495868	0	0	0	0	0	0	0	0	0	0	0	0	0
	0	0	0	0	0	0	0	0	0	0	0	0	0	0	0	0	0	0.241379	0.172414	0	0	0	0.344828	0	0	0	0.0344828	0	0.206897	0	0	0	0	0	0	0	0	0	0	0	0	0	0	0	0	0	0	0	0
	0	0.0794118	0.0382353	0.0941176	0.0588235	0.0441176	0.0441176	0	0.0441176	0	0	0	0	0.0352941	0	0.0352941	0.158824	0.0264706	0.0352941	0.0852941	0	0.114706	0	0.0558824	0	0	0	0	0	0	0	0	0	0	0	0	0	0.05	0	0	0	0	0	0	0	0	0	0	0
	0	0.0487805	0	0.170732	0.0731707	0	0.0487805	0.219512	0	0.439024	0	0	0	0	0	0	0	0	0	0	0	0	0	0	0	0	0	0	0	0	0	0	0	0	0	0	0	0	0	0	0	0	0	0	0	0	0	0	0
	0	0	0	0	0	0	0	0	0.08	0	0.0971429	0	0	0	0	0	0.222857	0.0457143	0.0571429	0.0685714	0.0742857	0	0.0571429	0.0342857	0	0	0.102857	0.0971429	0	0	0	0.0628571	0	0	0	0	0	0	0	0	0	0	0	0	0	0	0	0	0
	0	0	0.019802	0.0462046	0.029703	0.00330033	0	0.0924092	0	0.0561056	0.0132013	0.0231023	0	0	0	0	0.00990099	0	0.0429043	0	0	0	0	0.0792079	0.0429043	0	0.151815	0.0693069	0.148515	0.0660066	0	0	0	0	0	0	0	0.00330033	0.019802	0.0528053	0	0.029703	0	0	0	0	0	0	0
	0	0	0	0	0	0	0	0	0	0.135802	0.17284	0	0	0	0	0.259259	0	0	0.037037	0	0.160494	0	0	0	0	0	0.185185	0	0.0493827	0	0	0	0	0	0	0	0	0	0	0	0	0	0	0	0	0	0	0	0
	0	0	0	0.32	0	0	0	0	0	0	0	0	0	0	0	0	0	0	0	0	0	0	0	0	0	0	0	0	0	0	0	0	0	0	0	0	0	0.68	0	0	0	0	0	0	0	0	0	0	0
	0	0	0	0	0	0	0.0228571	0.0228571	0.0685714	0	0	0	0.04	0.04	0.137143	0.0285714	0.0114286	0.0171429	0	0	0	0.114286	0	0	0.0685714	0.0457143	0.04	0.0114286	0.108571	0.0857143	0	0.08	0.0171429	0	0	0	0	0	0	0	0	0	0	0	0.04	0	0	0	0
[truncated: 1 more columns]

## Sheet: Fig 2a
Fig 2a	Pulses/min
	1.	2.	3.	4.	5.	6.	7.	8.	9.	10.
	0.561	0	1.24481	0	0	38.28	2.93	0	7.06	0.0447027
	3.82	0	0	0	0.06	8.92	8.6	0	1.38	7.27735
	17.49	0	0	0	0	19.12	1.82	0	0	1.90567
	0.89	0	21.9835	0	0.24	5.46	3.16	0	6.71	0.0900901
	5.64	0	0.3994	0	0	34.21	3.08	0	0.11	0.3125
	3.63	0	1.06622	0	0	32.32	17.04	0	5.86	0.313357
	3.44	0	0.2005	0	0	2.15	5.41	0	0.06	2.17186
	12.12	0	0.65116	0.1	0	7.6	0.13	0	0.24	0.314607
	7.62	0	0.17065	0	0	10.39	4.4	0	0.76	1.90789
	0	0.27	0.72187	0.31	0	6.6	11.88	0.65	0.07	4.75944
	0.89	0	0.87099	0	0	6.09	5.01	0	2.88	1.49639
	1.93	0	2.22584	0	0.18	1.84	10.84	0	3.11	0.288517
	0.86	0	0.05596	0	0	5.36	28.59	0	0.06	0.906801
	23.64	0	11.8759	0.05	0		9.13	0		0.0510204
	6.78	0	0.09376	0	0			0		0.450045
	1.64	0	0.61007	0	0			0.11		0
	2.34	0	1.21242	0	0			0		1.12195
	1.06	0	0.15345	0				0		4.70689
	11.15	0	1.21413	0				0		5.76355
	0.05	0		0				0		0
	0	0		0				0		1.1062
	3.54	0						0		1.97824
	18.87	0						0.07		21.6725
	0	0								0.962567
	0.52									0.924642
	9.14									3.70752
	4.7									0
	0									1.54784
	1.66									14.4289
	12.88									1.16929
	3.84									2.02387
	25.83									0.236967
	2.5									7.5594
	2.89									1.72897
	1.52									2.98986
	1.62									0.706273
	7.45									0.521376
	6.82									0.343348
	0.94									0.0471254
	2.59									0.0715052
	2.27									0.424757
	3.38									2.60288
	5.29									0
	0.8									0.102041
	4.5									0.041806
	1.94									0.428633
	0									0
	1.29									1.02302
	17.7									0.25

## Sheet: Supplementary Fig 2b
Supplementary Fig 2b	Pulses/min
	1.	2.	3.	4.	5.
	2.36943	4.98423	1.43646	0.280047	23.7288
	7.73154	37.9267	21.3123	0.38961	5.67639
	15.2393	0.509014	0.350536	7.86	9.07895
	25.7046	46.0211	0.703336	2.15354	14.8033
	58.26	0.905923	4.51429	0	31.4286
	6.24204	5.57962	12.3871	17.3265	55.4307
	14.5391	3.64542	1.29252	1.03806	8.84211
	7.2549	0.29383	4.13208	1.5544	7.68435
	4.04819	0.222497	14.9052	0.121951	13.8232
	0	6.68004	6.12476	1.07865	33.4824
	0.908435	1.11765	0.117878	0	5.83419
	8.55061	10.2827	7.46759	0.428571	20.287
	4.13069	47.7831	9.00819	3.35143	17.2089
	9.02299	11.1377	0.235756	14.7422	16.5417
	1.11455	6.23894	25.1773	7.39437	16.3682
	2.01681	1.89873	10.894	0.431138	5.16068
	2.09434	2.66152	3.23353		29.4821
	0.453258	12.3902		0.356718	2.38854
	0.414866	0.543478		2.28814	46.4461
	3.40299	25.832		0.969163	11.7163
	5.36709	8.0663		0	0.645161
	0.36961	0.497041		4.0412	29.5329
	5.72589	0.808824		20.4212	0
	4.19731	0.270027		0.400891	0.057197
	0.803296	1.15942		15.3311	15.4443
	8.97931	0.477569		1.06024	0.481928
	1.81818	3.9924			7.28916
	2.25	0			6.046
	1.72043	1.18012			9.29204
	0.417495	0.160428			12.2817
	0.465517	0.239282			5.93103
	0.443975	3.97998			7.33509
					5.57491
					0.923965
					2.74933

[truncated: 17 more sheets: Fig 3a, Fig 3c, Supplementary Fig 3a, Supplementary Fig 3b, Supplementary Fig 3c, Supplementary Fig 3d, Fig 4b, Fig 4c, Fig 4d, Fig 4f, Fig 4g, Fig 4h, Fig 4i, Fig1j, Supplementary Fig 4a, Supplementary Fig 4b, Supplementary Fig 5]
